# Supplementary material for: (4-Oxido-2-oxo-1,2-dihydro­pyrimidine-5-carboxyl­ato-κ2 O 4,O 5)(4-oxido-2-oxo-1,2-dihydro­pyrimidin-3-ium-5-carboxyl­ato-κ2 O 4,O 5)bis­(1,10-phenanthroline-κ2 N,N′)gadolinium(III) dihydrate
Source: Acta Crystallogr Sect E Struct Rep Online. 2008 Aug 16;64(Pt 9):m1168–9. doi: 10.1107/S1600536808025713 (PMC2960513; doi:10.1107/S1600536808025713)
Supplement: Supplementary file 1 [file e-64-m1168-sup1.cif]

##############################################################################
###                                                                        ###
###        Electronic paper (Acta Crystallographica Section E)             ###
###                                                                        ###
##############################################################################
#                                                                            #
# This CIF contains the data in a paper accepted for publication in Acta     #
# Crystallographica Section E. It conforms to the requirements of Notes      #
# for Authors for Section E, and has been peer reviewed under the auspices   #
# of the IUCr Commission on Journals.                                        #
#                                                                            #
# Full details of the Crystallographic Information File format               #
# are given in the paper "The Crystallographic Information File (CIF):       #
# a New Standard Archive File for Crystallography" by S. R. Hall, F. H.      #
# Allen and I. D. Brown [Acta Cryst. (1991), A47, 655-685].                  #
#                                                                            #
# The current version of the core CIF dictionary is obtainable from          #
# ftp://ftp.iucr.org/pub/cif_core.dic. The current version number is 2.4.    #
#                                                                            #
# Software is freely available for graphical display of the structure(s) in  #
# this CIF.  For information consult the CIF home page http://www.iucr.org/  #
# cif/home.html                                                              #
#                                                                            #
# This file may be used for bona fide research purposes within the           #
# scientific community so long as proper attribution is given to the journal # 
# article from which it was obtained.                                        #
#                                                                            #
##############################################################################
                                             
data_global
_audit_creation_method     'from SHELXL-97'
_journal_data_validation_number     ?
_journal_date_recd_electronic     2008-07-25
_journal_date_accepted     2008-08-09
_journal_name_full     'Acta Crystallographica, Section E'
_journal_year     2008
_journal_volume     64
_journal_issue      9
_journal_page_first     m1168
_journal_page_last     m1169
_journal_paper_category     QM
_journal_coeditor_code     CI2644
_publ_contact_author_name     'Chen, Zilu'
_publ_contact_author_address
;
College of Chemistry and Chemical Engineering
Guangxi Normal University
Yucai Road 15
Guilin 541004
People's Republic of China
;
_publ_contact_author_email     chenziluczl@yahoo.co.uk
_publ_contact_author_fax     ?
_publ_contact_author_phone     ?
_publ_section_title
;\
(4-Oxido-2-oxo-1,2-dihydropyrimidine-5-carboxylato-\k^2^<i>O</i>^4^,\
<i>O</i>^5^)(4-oxido-2-oxo-1,2-dihydropyrimidin-3-ium-5-carboxylato-\
\k^2^<i>O</i>^4^,<i>O</i>^5^)bis(1,10-phenanthroline-\k^2^<i>N</i>,\
<i>N</i>')gadolinium(III) dihydrate
;
loop_
    _publ_author_name
    _publ_author_address
    'Xiong, Wei'
;
College of Chemistry and Chemical Engineering
Guangxi Normal University
Yucai Road 15
Guilin 541004
People's Republic of China
;
    'Xing, Huihui'
;
College of Chemistry and Chemical Engineering
Guangxi Normal University
Yucai Road 15
Guilin 541004
People's Republic of China
;
    'Su, Yan'
;
College of Chemistry and Chemical Engineering
Guangxi Normal University
Yucai Road 15
Guilin 541004
People's Republic of China
;
    'Chen, Zilu'
;
College of Chemistry and Chemical Engineering
Guangxi Normal University
Yucai Road 15
Guilin 541004
People's Republic of China
;
data_I
_audit_creation_method     SHELXL97
_chemical_name_systematic
;
(4-Oxido-2-oxo-1,2-dihydropyrimidine-5-carboxylato-\k^2^O^4^,<i>O</i>^5^)(4-
oxido-2-oxo-1,2-dihydropyrimidin-3-ium-5-carboxylato-
\k^2^O^4^,<i>O</i>^5^)bis(1,10-phenanthroline-\k^2^N,N')gadolinium(III)
dihydrate
;
_chemical_name_common     ?
_chemical_formula_moiety     'C34 H21 Gd N8 O8 , 2H2 O'
_chemical_formula_sum     'C34 H25 Gd N8 O10'
_chemical_formula_iupac
                         '[Gd (C5 H2 N2 O4) (C5 H3 N2 O4) (C12 H8 N2)2] , 2H2 O'
_chemical_formula_weight     862.87
_chemical_melting_point     ?
_symmetry_cell_setting     monoclinic
_symmetry_space_group_name_H-M     'C 2/c'
_symmetry_space_group_name_Hall     '-C 2yc'
loop_
    _symmetry_equiv_pos_as_xyz
    'x, y, z'
    '-x, y, -z+1/2'
    'x+1/2, y+1/2, z'
    '-x+1/2, y+1/2, -z+1/2'
    '-x, -y, -z'
    'x, -y, z-1/2'
    '-x+1/2, -y+1/2, -z'
    'x+1/2, -y+1/2, z-1/2'
_cell_length_a     17.158(8)
_cell_length_b     14.504(7)
_cell_length_c     13.197(7)
_cell_angle_alpha     90.00
_cell_angle_beta     99.955(5)
_cell_angle_gamma     90.00
_cell_volume     3235(3)
_cell_formula_units_Z     4
_cell_measurement_reflns_used     3284
_cell_measurement_theta_min     2.288
_cell_measurement_theta_max     25.465
_cell_measurement_temperature     273(2)
_exptl_crystal_description     block
_exptl_crystal_colour     colourless
_exptl_crystal_size_max     0.20
_exptl_crystal_size_mid     0.10
_exptl_crystal_size_min     0.10
_exptl_crystal_density_diffrn     1.772
_exptl_crystal_density_meas     ?
_exptl_crystal_density_method     'not measured'
_exptl_crystal_F_000     1716
_exptl_absorpt_coefficient_mu     2.125
_exptl_absorpt_correction_type     multi-scan
_exptl_absorpt_process_details     '(SADABS; Bruker, 1998)'
_exptl_absorpt_correction_T_min     0.6758
_exptl_absorpt_correction_T_max     0.8156
_exptl_special_details
;
;
_diffrn_ambient_temperature     273(2)
_diffrn_radiation_type     MoK\a
_diffrn_radiation_wavelength     0.71073
_diffrn_radiation_source     'fine-focus sealed tube'
_diffrn_radiation_monochromator     graphite
_diffrn_measurement_device_type     'Bruker APEXII CCD area-detector'
_diffrn_measurement_method     '\f and \w'
_diffrn_detector_area_resol_mean     ?
_diffrn_reflns_number     9884
_diffrn_reflns_av_R_equivalents     0.0391
_diffrn_reflns_av_sigmaI/netI     0.0493
_diffrn_reflns_theta_min     2.29
_diffrn_reflns_theta_max     27.48
_diffrn_reflns_theta_full     27.48
_diffrn_measured_fraction_theta_max     0.994
_diffrn_measured_fraction_theta_full     0.994
_diffrn_reflns_limit_h_min     -21
_diffrn_reflns_limit_h_max     22
_diffrn_reflns_limit_k_min     -18
_diffrn_reflns_limit_k_max     13
_diffrn_reflns_limit_l_min     -17
_diffrn_reflns_limit_l_max     16
_diffrn_standards_number     0
_diffrn_standards_interval_count     .
_diffrn_standards_interval_time     .
_diffrn_standards_decay_%     ?
_refine_special_details
;
Refinement of <i>F</i>^2^ against ALL reflections. The weighted <i>R</i>-factor
<i>wR</i> and goodness of fit <i>S</i> are based on <i>F</i>^2^, conventional
<i>R</i>-factors <i>R</i> are based on <i>F</i>, with <i>F</i> set to zero for
negative <i>F</i>^2^. The threshold expression of <i>F</i>^2^ >
\s(<i>F</i>^2^) is used only for calculating <i>R</i>-factors(gt) <i>etc</i>.
and is not relevant to the choice of reflections for refinement.
<i>R</i>-factors based on <i>F</i>^2^ are statistically about twice as large
as those based on <i>F</i>, and <i>R</i>- factors based on ALL data will be
even larger.
;
_reflns_number_total     3686
_reflns_number_gt     3212
_reflns_threshold_expression     I>2\s(I)
_refine_ls_structure_factor_coef     Fsqd
_refine_ls_matrix_type     full
_refine_ls_R_factor_all     0.0388
_refine_ls_R_factor_gt     0.0313
_refine_ls_wR_factor_gt     0.0605
_refine_ls_wR_factor_ref     0.0636
_refine_ls_goodness_of_fit_ref     1.047
_refine_ls_restrained_S_all     1.047
_refine_ls_number_reflns     3686
_refine_ls_number_parameters     240
_refine_ls_number_restraints     0
_refine_ls_hydrogen_treatment     constr
_refine_ls_weighting_scheme     calc
_refine_ls_weighting_details
               'calc w = 1/[\s^2^(Fo^2^)+(0.0258P)^2^] where P=(Fo^2^+2Fc^2^)/3'
_atom_sites_solution_hydrogens     geom
_atom_sites_solution_primary     direct
_atom_sites_solution_secondary     difmap
_refine_ls_shift/su_max     0.001
_refine_ls_shift/su_mean     0.000
_refine_diff_density_max     0.740
_refine_diff_density_min     -0.651
_refine_ls_extinction_method     none
_refine_ls_extinction_coef     ?
loop_
    _atom_type_symbol
    _atom_type_description
    _atom_type_scat_dispersion_real
    _atom_type_scat_dispersion_imag
    _atom_type_scat_source
    'C' 'C' 0.0033 0.0016
                         'International Tables Vol C Tables 4.2.6.8 and 6.1.1.4'
    'H' 'H' 0.0000 0.0000
                         'International Tables Vol C Tables 4.2.6.8 and 6.1.1.4'
    'Gd' 'Gd' -0.1653 3.9035
                         'International Tables Vol C Tables 4.2.6.8 and 6.1.1.4'
    'N' 'N' 0.0061 0.0033
                         'International Tables Vol C Tables 4.2.6.8 and 6.1.1.4'
    'O' 'O' 0.0106 0.0060
                         'International Tables Vol C Tables 4.2.6.8 and 6.1.1.4'
_computing_data_collection     'APEX2 (Bruker, 2004)'
_computing_cell_refinement     'APEX2 (Bruker, 2004)'
_computing_data_reduction     'SAINT (Bruker, 2004)'
_computing_structure_solution     'SHELXS97 (Sheldrick, 2008)'
_computing_structure_refinement     'SHELXL97 (Sheldrick, 2008)'
_computing_molecular_graphics     'SHELXTL (Sheldrick, 2008)'
_computing_publication_material     'SHELXTL (Sheldrick, 2008)'
loop_
    _atom_site_type_symbol
    _atom_site_label
    _atom_site_fract_x
    _atom_site_fract_y
    _atom_site_fract_z
    _atom_site_U_iso_or_equiv
    _atom_site_adp_type
    _atom_site_calc_flag
    _atom_site_refinement_flags
    _atom_site_occupancy
    _atom_site_disorder_assembly
    _atom_site_disorder_group
    Gd Gd1 0.5000 0.111515(14) 0.2500 0.02254(7) Uani d S 1 . .
    O O1 0.42801(12) -0.00176(14) 0.31169(16) 0.0329(5) Uani d . 1 . .
    O O2 0.34603(14) -0.11272(15) 0.33997(16) 0.0352(5) Uani d . 1 . .
    O O3 0.40327(12) 0.06523(14) 0.11160(16) 0.0320(5) Uani d . 1 . .
    O O4 0.26936(15) -0.11830(15) -0.13464(17) 0.0424(6) Uani d . 1 . .
    N N1 0.33231(15) -0.02639(17) -0.00642(19) 0.0296(6) Uani d . 1 . .
    H H1 0.3371 0.0157 -0.0508 0.035 Uiso calc R 1 . .
    N N2 0.28238(16) -0.16877(18) 0.0304(2) 0.0361(7) Uani d . 1 . .
    H H2 0.2589 -0.2201 0.0125 0.043 Uiso calc PR 0.50 . .
    N N3 0.40482(14) 0.25042(17) 0.2136(2) 0.0300(6) Uani d . 1 . .
    N N4 0.46494(14) 0.19709(17) 0.40957(19) 0.0282(6) Uani d . 1 . .
    C C1 0.34878(17) -0.0740(2) 0.1674(2) 0.0248(7) Uani d . 1 . .
    C C2 0.36429(17) -0.0080(2) 0.0939(2) 0.0251(7) Uani d . 1 . .
    C C3 0.29303(19) -0.1061(2) -0.0434(2) 0.0304(7) Uani d . 1 . .
    C C4 0.3080(2) -0.1512(2) 0.1292(2) 0.0348(8) Uani d . 1 . .
    H H4 0.2973 -0.1949 0.1765 0.042 Uiso calc R 1 . .
    C C5 0.37526(17) -0.0627(2) 0.2800(2) 0.0248(6) Uani d . 1 . .
    C C6 0.37014(18) 0.2746(2) 0.1201(3) 0.0372(8) Uani d . 1 . .
    H H6 0.3689 0.2319 0.0672 0.045 Uiso calc R 1 . .
    C C7 0.3352(2) 0.3608(3) 0.0960(3) 0.0475(10) Uani d . 1 . .
    H H7 0.3113 0.3747 0.0290 0.057 Uiso calc R 1 . .
    C C8 0.3372(2) 0.4239(3) 0.1725(3) 0.0499(10) Uani d . 1 . .
    H H8 0.3157 0.4822 0.1577 0.060 Uiso calc R 1 . .
    C C9 0.3710(2) 0.4014(2) 0.2728(3) 0.0428(9) Uani d . 1 . .
    C C10 0.3742(2) 0.4633(3) 0.3580(4) 0.0592(12) Uani d . 1 . .
    H H10 0.3547 0.5229 0.3461 0.071 Uiso calc R 1 . .
    C C11 0.4042(3) 0.4380(3) 0.4535(4) 0.0618(12) Uani d . 1 . .
    H H11 0.4056 0.4803 0.5068 0.074 Uiso calc R 1 . .
    C C12 0.4346(2) 0.3467(3) 0.4763(3) 0.0442(9) Uani d . 1 . .
    C C13 0.4638(2) 0.3150(3) 0.5755(3) 0.0577(11) Uani d . 1 . .
    H H13 0.4648 0.3543 0.6314 0.069 Uiso calc R 1 . .
    C C14 0.4906(2) 0.2274(3) 0.5910(3) 0.0510(10) Uani d . 1 . .
    H H14 0.5088 0.2056 0.6571 0.061 Uiso calc R 1 . .
    C C15 0.49028(19) 0.1703(3) 0.5054(2) 0.0359(8) Uani d . 1 . .
    H H15 0.5089 0.1103 0.5166 0.043 Uiso calc R 1 . .
    C C16 0.43530(18) 0.2836(2) 0.3944(2) 0.0298(7) Uani d . 1 . .
    C C17 0.40366(18) 0.3123(2) 0.2911(3) 0.0317(7) Uani d . 1 . .
    O O5 0.3084(2) 0.6863(2) 0.3396(2) 0.0901(11) Uani d . 1 . .
    H H5A 0.2777 0.6708 0.2847 0.135 Uiso d R 1 . .
    H H5B 0.3166 0.7439 0.3441 0.135 Uiso d R 1 . .
loop_
    _atom_site_aniso_label
    _atom_site_aniso_U_11
    _atom_site_aniso_U_22
    _atom_site_aniso_U_33
    _atom_site_aniso_U_12
    _atom_site_aniso_U_13
    _atom_site_aniso_U_23
    Gd1 0.02861(12) 0.01718(12) 0.01966(12) 0.000 -0.00192(8) 0.000
    O1 0.0440(13) 0.0318(13) 0.0208(11) -0.0131(11) -0.0007(10) 0.0008(9)
    O2 0.0496(14) 0.0348(13) 0.0209(11) -0.0118(11) 0.0055(10) 0.0019(10)
    O3 0.0427(13) 0.0250(12) 0.0243(12) -0.0113(10) -0.0055(10) 0.0032(9)
    O4 0.0627(16) 0.0363(14) 0.0217(12) -0.0031(12) -0.0108(11) -0.0055(10)
    N1 0.0409(15) 0.0272(15) 0.0179(13) -0.0076(12) -0.0023(11) 0.0023(11)
    N2 0.0533(18) 0.0244(15) 0.0264(15) -0.0114(13) -0.0043(13) -0.0024(12)
    N3 0.0299(14) 0.0263(15) 0.0319(15) 0.0024(11) 0.0000(12) 0.0012(11)
    N4 0.0324(14) 0.0271(14) 0.0244(14) 0.0016(11) 0.0028(11) 0.0010(11)
    C1 0.0306(16) 0.0229(16) 0.0197(15) -0.0035(13) 0.0005(13) 0.0026(12)
    C2 0.0286(16) 0.0229(16) 0.0215(16) 0.0005(13) -0.0022(13) -0.0024(12)
    C3 0.0350(17) 0.0259(17) 0.0268(17) 0.0014(14) -0.0045(14) -0.0039(14)
    C4 0.049(2) 0.0291(18) 0.0247(17) -0.0116(16) 0.0025(15) 0.0013(14)
    C5 0.0331(17) 0.0219(16) 0.0191(15) -0.0014(13) 0.0031(13) -0.0010(12)
    C6 0.0365(18) 0.039(2) 0.0339(19) 0.0071(16) -0.0002(15) 0.0067(15)
    C7 0.043(2) 0.051(2) 0.047(2) 0.0128(18) 0.0026(18) 0.0207(19)
    C8 0.049(2) 0.033(2) 0.068(3) 0.0107(18) 0.010(2) 0.019(2)
    C9 0.040(2) 0.028(2) 0.062(3) 0.0083(15) 0.0133(18) 0.0040(17)
    C10 0.069(3) 0.030(2) 0.079(3) 0.016(2) 0.015(2) -0.006(2)
    C11 0.077(3) 0.037(2) 0.071(3) 0.014(2) 0.013(3) -0.025(2)
    C12 0.050(2) 0.039(2) 0.045(2) 0.0016(18) 0.0112(18) -0.0138(18)
    C13 0.063(3) 0.068(3) 0.043(2) 0.007(2) 0.010(2) -0.023(2)
    C14 0.054(2) 0.069(3) 0.029(2) 0.012(2) 0.0063(18) -0.0081(19)
    C15 0.0372(18) 0.043(2) 0.0270(18) 0.0053(16) 0.0051(15) 0.0013(15)
    C16 0.0294(17) 0.0257(17) 0.0348(19) 0.0005(13) 0.0067(14) -0.0027(14)
    C17 0.0271(16) 0.0278(18) 0.041(2) 0.0021(13) 0.0089(15) 0.0027(15)
    O5 0.133(3) 0.051(2) 0.070(2) 0.000(2) -0.027(2) 0.0100(16)
_geom_special_details
;
All e.s.d.'s (except the e.s.d. in the dihedral angle between two l.s. planes)
are estimated using the full covariance matrix. The cell e.s.d.'s are taken
into account individually in the estimation of e.s.d.'s in distances, angles
and torsion angles; correlations between e.s.d.'s in cell parameters are only
used when they are defined by crystal symmetry. An approximate (isotropic)
treatment of cell e.s.d.'s is used for estimating e.s.d.'s involving l.s.
planes.
;
loop_
    _geom_bond_atom_site_label_1
    _geom_bond_atom_site_label_2
    _geom_bond_site_symmetry_2
    _geom_bond_distance
    _geom_bond_publ_flag
    Gd1 O1 . 2.288(2) y
    Gd1 O1 2_655 2.288(2) ?
    Gd1 O3 2_655 2.344(2) ?
    Gd1 O3 . 2.344(2) y
    Gd1 N3 2_655 2.586(3) ?
    Gd1 N3 . 2.586(3) y
    Gd1 N4 . 2.603(3) y
    Gd1 N4 2_655 2.603(3) ?
    O1 C5 . 1.282(3) ?
    O2 C5 . 1.242(3) ?
    O3 C2 . 1.256(3) ?
    O4 C3 . 1.216(4) ?
    N1 C2 . 1.369(4) ?
    N1 C3 . 1.383(4) ?
    N1 H1 . 0.86 ?
    N2 C4 . 1.327(4) ?
    N2 C3 . 1.367(4) ?
    N2 H2 . 0.86 ?
    N3 C6 . 1.322(4) ?
    N3 C17 . 1.364(4) ?
    N4 C15 . 1.323(4) ?
    N4 C16 . 1.356(4) ?
    C1 C4 . 1.369(4) ?
    C1 C2 . 1.421(4) ?
    C1 C5 . 1.485(4) ?
    C4 H4 . 0.93 ?
    C6 C7 . 1.399(5) ?
    C6 H6 . 0.93 ?
    C7 C8 . 1.358(6) ?
    C7 H7 . 0.93 ?
    C8 C9 . 1.389(5) ?
    C8 H8 . 0.93 ?
    C9 C17 . 1.414(4) ?
    C9 C10 . 1.432(6) ?
    C10 C11 . 1.329(6) ?
    C10 H10 . 0.93 ?
    C11 C12 . 1.435(6) ?
    C11 H11 . 0.93 ?
    C12 C13 . 1.396(5) ?
    C12 C16 . 1.417(5) ?
    C13 C14 . 1.355(5) ?
    C13 H13 . 0.93 ?
    C14 C15 . 1.399(5) ?
    C14 H14 . 0.93 ?
    C15 H15 . 0.93 ?
    C16 C17 . 1.439(4) ?
    O5 H5A . 0.85 ?
    O5 H5B . 0.85 ?
loop_
    _geom_angle_atom_site_label_1
    _geom_angle_atom_site_label_2
    _geom_angle_atom_site_label_3
    _geom_angle_site_symmetry_1
    _geom_angle_site_symmetry_3
    _geom_angle
    _geom_angle_publ_flag
    O1 Gd1 O1 . 2_655 88.22(11) y
    O1 Gd1 O3 . 2_655 82.54(8) y
    O1 Gd1 O3 2_655 2_655 73.65(8) ?
    O1 Gd1 O3 . . 73.65(8) y
    O1 Gd1 O3 2_655 . 82.54(8) ?
    O3 Gd1 O3 2_655 . 146.71(11) y
    O1 Gd1 N3 . 2_655 148.84(8) y
    O1 Gd1 N3 2_655 2_655 105.26(9) ?
    O3 Gd1 N3 2_655 2_655 74.86(8) ?
    O3 Gd1 N3 . 2_655 135.03(8) y
    O1 Gd1 N3 . . 105.26(9) y
    O1 Gd1 N3 2_655 . 148.84(8) ?
    O3 Gd1 N3 2_655 . 135.03(8) ?
    O3 Gd1 N3 . . 74.86(8) y
    N3 Gd1 N3 2_655 . 77.63(12) ?
    O1 Gd1 N4 . . 80.80(8) y
    O1 Gd1 N4 2_655 . 147.64(8) ?
    O3 Gd1 N4 2_655 . 74.79(8) ?
    O3 Gd1 N4 . . 122.38(8) y
    N3 Gd1 N4 2_655 . 72.83(8) ?
    N3 Gd1 N4 . . 63.39(8) y
    O1 Gd1 N4 . 2_655 147.64(8) y
    O1 Gd1 N4 2_655 2_655 80.80(8) ?
    O3 Gd1 N4 2_655 2_655 122.38(8) ?
    O3 Gd1 N4 . 2_655 74.79(8) y
    N3 Gd1 N4 2_655 2_655 63.39(8) ?
    N3 Gd1 N4 . 2_655 72.83(8) y
    N4 Gd1 N4 . 2_655 123.04(11) y
    C5 O1 Gd1 . . 140.60(19) ?
    C2 O3 Gd1 . . 132.05(19) ?
    C2 N1 C3 . . 126.4(3) ?
    C2 N1 H1 . . 116.8 ?
    C3 N1 H1 . . 116.8 ?
    C4 N2 C3 . . 120.6(3) ?
    C4 N2 H2 . . 119.7 ?
    C3 N2 H2 . . 119.7 ?
    C6 N3 C17 . . 117.6(3) ?
    C6 N3 Gd1 . . 123.3(2) ?
    C17 N3 Gd1 . . 117.6(2) ?
    C15 N4 C16 . . 117.7(3) ?
    C15 N4 Gd1 . . 123.4(2) ?
    C16 N4 Gd1 . . 117.1(2) ?
    C4 C1 C2 . . 116.3(3) ?
    C4 C1 C5 . . 120.5(3) ?
    C2 C1 C5 . . 123.2(3) ?
    O3 C2 N1 . . 117.1(3) ?
    O3 C2 C1 . . 126.9(3) ?
    N1 C2 C1 . . 116.0(3) ?
    O4 C3 N2 . . 123.0(3) ?
    O4 C3 N1 . . 122.0(3) ?
    N2 C3 N1 . . 114.9(3) ?
    N2 C4 C1 . . 125.5(3) ?
    N2 C4 H4 . . 117.3 ?
    C1 C4 H4 . . 117.3 ?
    O2 C5 O1 . . 122.3(3) ?
    O2 C5 C1 . . 119.0(3) ?
    O1 C5 C1 . . 118.6(3) ?
    N3 C6 C7 . . 123.7(3) ?
    N3 C6 H6 . . 118.1 ?
    C7 C6 H6 . . 118.1 ?
    C8 C7 C6 . . 118.6(4) ?
    C8 C7 H7 . . 120.7 ?
    C6 C7 H7 . . 120.7 ?
    C7 C8 C9 . . 120.2(4) ?
    C7 C8 H8 . . 119.9 ?
    C9 C8 H8 . . 119.9 ?
    C8 C9 C17 . . 117.7(4) ?
    C8 C9 C10 . . 123.7(4) ?
    C17 C9 C10 . . 118.6(4) ?
    C11 C10 C9 . . 121.9(4) ?
    C11 C10 H10 . . 119.1 ?
    C9 C10 H10 . . 119.1 ?
    C10 C11 C12 . . 121.4(4) ?
    C10 C11 H11 . . 119.3 ?
    C12 C11 H11 . . 119.3 ?
    C13 C12 C16 . . 116.9(3) ?
    C13 C12 C11 . . 124.0(4) ?
    C16 C12 C11 . . 119.1(4) ?
    C14 C13 C12 . . 120.5(4) ?
    C14 C13 H13 . . 119.7 ?
    C12 C13 H13 . . 119.7 ?
    C13 C14 C15 . . 118.7(4) ?
    C13 C14 H14 . . 120.7 ?
    C15 C14 H14 . . 120.7 ?
    N4 C15 C14 . . 123.6(3) ?
    N4 C15 H15 . . 118.2 ?
    C14 C15 H15 . . 118.2 ?
    N4 C16 C12 . . 122.5(3) ?
    N4 C16 C17 . . 118.5(3) ?
    C12 C16 C17 . . 119.0(3) ?
    N3 C17 C9 . . 122.0(3) ?
    N3 C17 C16 . . 118.0(3) ?
    C9 C17 C16 . . 120.0(3) ?
    H5A O5 H5B . . 113.1 ?
loop_
    _geom_torsion_atom_site_label_1
    _geom_torsion_atom_site_label_2
    _geom_torsion_atom_site_label_3
    _geom_torsion_atom_site_label_4
    _geom_torsion_site_symmetry_1
    _geom_torsion_site_symmetry_2
    _geom_torsion_site_symmetry_3
    _geom_torsion_site_symmetry_4
    _geom_torsion
    _geom_torsion_publ_flag
    O1 Gd1 O1 C5 2_655 . . . -72.3(3) ?
    O3 Gd1 O1 C5 2_655 . . . -146.0(3) ?
    O3 Gd1 O1 C5 . . . . 10.5(3) ?
    N3 Gd1 O1 C5 2_655 . . . 170.5(3) ?
    N3 Gd1 O1 C5 . . . . 79.2(3) ?
    N4 Gd1 O1 C5 . . . . 138.3(3) ?
    N4 Gd1 O1 C5 2_655 . . . -2.7(4) ?
    O1 Gd1 O3 C2 . . . . -23.0(3) ?
    O1 Gd1 O3 C2 2_655 . . . 67.3(3) ?
    O3 Gd1 O3 C2 2_655 . . . 23.1(3) ?
    N3 Gd1 O3 C2 2_655 . . . 171.5(2) ?
    N3 Gd1 O3 C2 . . . . -134.3(3) ?
    N4 Gd1 O3 C2 . . . . -90.5(3) ?
    N4 Gd1 O3 C2 2_655 . . . 149.8(3) ?
    O1 Gd1 N3 C6 . . . . -104.0(2) ?
    O1 Gd1 N3 C6 2_655 . . . 8.9(3) ?
    O3 Gd1 N3 C6 2_655 . . . 161.3(2) ?
    O3 Gd1 N3 C6 . . . . -36.1(2) ?
    N3 Gd1 N3 C6 2_655 . . . 108.0(3) ?
    N4 Gd1 N3 C6 . . . . -175.2(3) ?
    N4 Gd1 N3 C6 2_655 . . . 42.3(2) ?
    O1 Gd1 N3 C17 . . . . 90.3(2) ?
    O1 Gd1 N3 C17 2_655 . . . -156.8(2) ?
    O3 Gd1 N3 C17 2_655 . . . -4.4(3) ?
    O3 Gd1 N3 C17 . . . . 158.2(2) ?
    N3 Gd1 N3 C17 2_655 . . . -57.7(2) ?
    N4 Gd1 N3 C17 . . . . 19.1(2) ?
    N4 Gd1 N3 C17 2_655 . . . -123.4(2) ?
    O1 Gd1 N4 C15 . . . . 64.5(2) ?
    O1 Gd1 N4 C15 2_655 . . . -7.1(3) ?
    O3 Gd1 N4 C15 2_655 . . . -20.2(2) ?
    O3 Gd1 N4 C15 . . . . 128.4(2) ?
    N3 Gd1 N4 C15 2_655 . . . -98.7(3) ?
    N3 Gd1 N4 C15 . . . . 176.8(3) ?
    N4 Gd1 N4 C15 2_655 . . . -139.2(3) ?
    O1 Gd1 N4 C16 . . . . -131.1(2) ?
    O1 Gd1 N4 C16 2_655 . . . 157.20(19) ?
    O3 Gd1 N4 C16 2_655 . . . 144.2(2) ?
    O3 Gd1 N4 C16 . . . . -67.3(2) ?
    N3 Gd1 N4 C16 2_655 . . . 65.6(2) ?
    N3 Gd1 N4 C16 . . . . -18.8(2) ?
    N4 Gd1 N4 C16 2_655 . . . 25.13(19) ?
    Gd1 O3 C2 N1 . . . . -158.7(2) ?
    Gd1 O3 C2 C1 . . . . 22.2(5) ?
    C3 N1 C2 O3 . . . . 174.5(3) ?
    C3 N1 C2 C1 . . . . -6.2(5) ?
    C4 C1 C2 O3 . . . . -176.9(3) ?
    C5 C1 C2 O3 . . . . 2.5(5) ?
    C4 C1 C2 N1 . . . . 3.9(4) ?
    C5 C1 C2 N1 . . . . -176.7(3) ?
    C4 N2 C3 O4 . . . . -178.6(3) ?
    C4 N2 C3 N1 . . . . 0.8(5) ?
    C2 N1 C3 O4 . . . . -176.8(3) ?
    C2 N1 C3 N2 . . . . 3.9(5) ?
    C3 N2 C4 C1 . . . . -2.7(5) ?
    C2 C1 C4 N2 . . . . 0.2(5) ?
    C5 C1 C4 N2 . . . . -179.2(3) ?
    Gd1 O1 C5 O2 . . . . -176.9(2) ?
    Gd1 O1 C5 C1 . . . . 3.6(5) ?
    C4 C1 C5 O2 . . . . -15.4(5) ?
    C2 C1 C5 O2 . . . . 165.2(3) ?
    C4 C1 C5 O1 . . . . 164.1(3) ?
    C2 C1 C5 O1 . . . . -15.2(5) ?
    C17 N3 C6 C7 . . . . 2.5(5) ?
    Gd1 N3 C6 C7 . . . . -163.2(3) ?
    N3 C6 C7 C8 . . . . 0.3(6) ?
    C6 C7 C8 C9 . . . . -2.0(6) ?
    C7 C8 C9 C17 . . . . 0.9(5) ?
    C7 C8 C9 C10 . . . . -178.9(4) ?
    C8 C9 C10 C11 . . . . 177.3(4) ?
    C17 C9 C10 C11 . . . . -2.5(6) ?
    C9 C10 C11 C12 . . . . -0.4(7) ?
    C10 C11 C12 C13 . . . . -177.2(4) ?
    C10 C11 C12 C16 . . . . 2.5(6) ?
    C16 C12 C13 C14 . . . . -0.5(6) ?
    C11 C12 C13 C14 . . . . 179.1(4) ?
    C12 C13 C14 C15 . . . . 1.6(6) ?
    C16 N4 C15 C14 . . . . -2.3(5) ?
    Gd1 N4 C15 C14 . . . . 162.0(3) ?
    C13 C14 C15 N4 . . . . -0.2(6) ?
    C15 N4 C16 C12 . . . . 3.4(5) ?
    Gd1 N4 C16 C12 . . . . -161.8(3) ?
    C15 N4 C16 C17 . . . . -176.8(3) ?
    Gd1 N4 C16 C17 . . . . 18.0(3) ?
    C13 C12 C16 N4 . . . . -2.1(5) ?
    C11 C12 C16 N4 . . . . 178.2(3) ?
    C13 C12 C16 C17 . . . . 178.2(3) ?
    C11 C12 C16 C17 . . . . -1.5(5) ?
    C6 N3 C17 C9 . . . . -3.7(5) ?
    Gd1 N3 C17 C9 . . . . 162.9(2) ?
    C6 N3 C17 C16 . . . . 174.8(3) ?
    Gd1 N3 C17 C16 . . . . -18.6(4) ?
    C8 C9 C17 N3 . . . . 2.0(5) ?
    C10 C9 C17 N3 . . . . -178.1(3) ?
    C8 C9 C17 C16 . . . . -176.4(3) ?
    C10 C9 C17 C16 . . . . 3.4(5) ?
    N4 C16 C17 N3 . . . . 0.3(4) ?
    C12 C16 C17 N3 . . . . -179.9(3) ?
    N4 C16 C17 C9 . . . . 178.8(3) ?
    C12 C16 C17 C9 . . . . -1.4(5) ?
loop_
    _geom_hbond_atom_site_label_D
    _geom_hbond_atom_site_label_H
    _geom_hbond_atom_site_label_A
    _geom_hbond_site_symmetry_A
    _geom_hbond_distance_DH
    _geom_hbond_distance_HA
    _geom_hbond_distance_DA
    _geom_hbond_angle_DHA
    N1 H1 O2 6 0.86 2.04 2.898(3) 178
    N1 H1 O1 6 0.86 2.60 3.160(4) 124
    N2 H2 N2 7_545 0.86 1.81 2.669(5) 174
    O5 H5A O4 7 0.85 2.14 2.970(4) 164
    O5 H5B O2 1_565 0.85 2.14 2.985(4) 173
