# Supplementary material for: (4-Oxido-2-oxo-1,2-dihydro­pyrimidine-5-carboxyl­ato-κ2 O 4,O 5)(4-oxido-2-oxo-1,2-dihydro­pyrimidin-3-ium-5-carboxyl­ato-κ2 O 4,O 5)bis­(1,10-phenanthroline-κ2 N,N′)gadolinium(III) dihydrate
Source: Acta Crystallogr Sect E Struct Rep Online. 2008 Aug 16;64(Pt 9):m1168–9. doi: 10.1107/S1600536808025713 (PMC2960513; doi:10.1107/S1600536808025713)
Supplement: Supplementary file 2 [file e-64-m1168-Isup2.hkl]

#
# h,k,l, Fc-squared, Fo-squared, sigma(Fo-squared) and status flag
#
data_I
_shelx_title ' CI2644         C2/c         R = 0.03'
_shelx_refln_list_code          4
_shelx_F_calc_maximum      639.38
_exptl_crystal_F_000      1716.00
_reflns_d_resolution_high  0.7701
 
loop_
 _symmetry_equiv_pos_as_xyz
 'x, y, z'
 '-x, y, -z+1/2'
 'x+1/2, y+1/2, z'
 '-x+1/2, y+1/2, -z+1/2'
 '-x, -y, -z'
 'x, -y, z-1/2'
 '-x+1/2, -y+1/2, -z'
 'x+1/2, -y+1/2, z-1/2'
 
_cell_length_a    17.1580
_cell_length_b    14.5040
_cell_length_c    13.1970
_cell_angle_alpha  90.000
_cell_angle_beta   99.955
_cell_angle_gamma  90.000
 
_shelx_F_squared_multiplier     1.000
 
loop_
 _refln_index_h
 _refln_index_k
 _refln_index_l
 _refln_F_squared_calc
 _refln_F_squared_meas
 _refln_F_squared_sigma
 _refln_observed_status
   2   0   0    58000.29    57571.69    730.63 o
   4   0   0      243.68      323.89     39.16 o
   6   0   0    65054.08    62913.59    741.51 o
   8   0   0    34183.16    34822.72    516.52 o
  10   0   0    26190.90    26264.43    466.13 o
  12   0   0    20646.54    20449.21    524.09 o
  14   0   0    18649.52    19045.66    590.45 o
  16   0   0     4766.64     4897.88    351.17 o
  18   0   0     5288.23     4733.23    369.43 o
  20   0   0     3376.32     3261.22    550.91 o
   3   1   0     9909.03    10019.62    131.57 o
   5   1   0    55539.50    54494.57    450.62 o
   7   1   0    17191.13    16930.55    216.91 o
   9   1   0    20455.85    20668.49    271.68 o
  11   1   0     8525.46     8488.18    178.94 o
  13   1   0    16036.84    16101.92    315.76 o
  15   1   0     6376.76     6289.48    246.88 o
  17   1   0     2213.92     2177.75    184.08 o
  19   1   0     2525.42     2819.07    324.33 o
  21   1   0     1726.31     1452.73    486.19 o
   0   2   0      244.13      294.31     58.30 o
   2   2   0     6138.94     6003.42    120.81 o
   4   2   0    37244.42    38088.66    371.50 o
   6   2   0     1502.36     1457.75     83.89 o
   8   2   0     2297.84     2454.99     97.28 o
  10   2   0      599.38      705.00     69.29 o
  12   2   0     1740.86     1598.63    110.57 o
  14   2   0     1078.35     1149.85    161.16 o
  16   2   0      326.77      314.67     83.35 o
  18   2   0      145.91       14.84     90.60 o
  20   2   0        1.37      130.95    117.61 o
   1   3   0       78.27       68.57     20.76 o
   3   3   0    35142.05    34400.84    368.42 o
   5   3   0    67205.20    69209.09    626.75 o
   7   3   0    13458.11    13756.54    224.99 o
   9   3   0    32266.88    32944.97    442.23 o
  11   3   0     2334.27     2379.39    123.26 o
  13   3   0     2147.21     2201.63    134.56 o
  15   3   0     1609.82     1534.42    264.56 o
  17   3   0      893.68      823.47    149.49 o
  19   3   0     1627.57     1772.17    228.02 o
  21   3   0     1007.55      662.33    184.61 o
   0   4   0    49599.27    51122.52    734.04 o
   2   4   0      870.34      757.70     48.78 o
   4   4   0    84354.79    82350.15    696.36 o
   6   4   0    53834.89    54104.50    483.26 o
   8   4   0    22126.05    21581.34    349.63 o
  10   4   0    14611.02    14642.73    274.46 o
  12   4   0    10280.07    10468.25    248.76 o
  14   4   0     9680.45    10038.05    328.89 o
  16   4   0     3731.77     4428.20    296.48 o
  18   4   0     5806.98     6080.49    384.64 o
  20   4   0     3760.43     4051.22    335.72 o
   1   5   0    33840.80    33667.12    443.34 o
   3   5   0    10445.01     9753.72    182.68 o
   5   5   0    23929.51    23536.53    282.69 o
   7   5   0    11745.73    11326.13    296.09 o
   9   5   0    27221.20    26553.85    327.75 o
  11   5   0    12246.25    12214.31    263.18 o
  13   5   0     9242.25     9129.58    287.29 o
  15   5   0     5858.66     6405.73    261.02 o
  17   5   0     3713.59     3412.06    281.92 o
  19   5   0     5194.98     5196.55    595.17 o
  21   5   0     2908.21     2682.15    522.38 o
   0   6   0     3950.17     3819.37    499.02 o
   2   6   0     6653.57     6320.06    153.72 o
   4   6   0      621.50      925.82     67.93 o
   6   6   0     4844.43     4904.34    126.08 o
   8   6   0    23702.41    24263.06    329.24 o
  10   6   0     4701.65     4924.61    171.93 o
  12   6   0     3654.92     3398.22    217.03 o
  14   6   0     1622.62     1284.51    157.74 o
  16   6   0      541.42      503.25    126.69 o
  18   6   0     1198.21      762.00    288.11 o
  20   6   0     1559.03     1449.83    412.91 o
   1   7   0     3847.80     3936.02    130.40 o
   3   7   0      817.12      944.75     74.35 o
   5   7   0     1141.26     1099.49    114.62 o
   7   7   0      112.73      134.57     41.45 o
   9   7   0      341.16      416.64     81.67 o
  11   7   0      154.12      170.58     66.17 o
  13   7   0     1131.43     1006.55    143.32 o
  15   7   0     1716.89     1536.18    184.94 o
  17   7   0      488.39      493.06    165.22 o
  19   7   0        7.88      188.63    236.41 o
   0   8   0    11360.17    10570.49    565.17 o
   2   8   0     7153.68     6776.20    184.14 o
   4   8   0    16413.25    17157.15    308.83 o
   6   8   0    12423.81    13122.56    639.10 o
   8   8   0     9662.81     9540.69    303.99 o
  10   8   0     3925.84     3829.67    295.66 o
  12   8   0     9065.99     9289.54    341.15 o
  14   8   0    10176.26    10153.07    489.62 o
  16   8   0     5586.77     4886.14    396.79 o
  18   8   0     1905.94     2421.49    486.72 o
   1   9   0    33883.65    33414.35    488.44 o
   3   9   0    22020.77    22349.71    421.42 o
   5   9   0    27313.09    27594.93    535.39 o
   7   9   0    13552.73    13782.74    421.93 o
   9   9   0     8894.50     9327.99    494.27 o
  11   9   0    10792.49    10884.01    737.93 o
  13   9   0    12178.15    11765.43    527.82 o
  15   9   0     4497.02     4497.65    390.25 o
  17   9   0     2667.54     2798.75    342.25 o
  19   9   0     2883.44     2559.49    527.73 o
   0  10   0    19939.35    20195.21    530.85 o
   2  10   0    11782.07    12941.57    291.38 o
   4  10   0    15779.86    16158.33    484.85 o
   6  10   0    12458.32    12557.35    361.83 o
   8  10   0     6358.35     6376.31    470.86 o
  10  10   0     2332.26     2400.73    271.06 o
  12  10   0     2180.25     2008.80    269.07 o
  14  10   0     4763.88     4307.85    583.89 o
  16  10   0     2527.88     2596.79    463.37 o
  18  10   0     1125.50     1108.79    606.18 o
   1  11   0     2379.15     2330.17    144.67 o
   3  11   0      365.65      549.04    139.28 o
   5  11   0       19.44       34.90     59.78 o
   7  11   0      145.64       44.61     84.57 o
   9  11   0        4.37       37.98     82.31 o
  11  11   0       67.31       66.33     88.98 o
  13  11   0      792.36      814.51    489.40 o
  15  11   0     1029.85      505.02    303.62 o
  17  11   0       73.90      159.07    173.65 o
   0  12   0     1254.93     1480.41    183.15 o
   2  12   0     3287.21     3343.92    267.61 o
   4  12   0     6351.66     6780.34    288.53 o
   6  12   0     4242.42     3938.37    315.31 o
   8  12   0     3212.09     3133.25    639.52 o
  10  12   0      657.28      847.13    209.67 o
  12  12   0      962.35      892.99    196.94 o
  14  12   0      797.67      557.88    313.96 o
  16  12   0      994.19      852.87    231.76 o
   1  13   0     8715.28     9359.63    342.67 o
   3  13   0    12568.83    13539.19    428.53 o
   5  13   0    15909.88    15708.96    583.07 o
   7  13   0     8155.58     8571.66    448.44 o
   9  13   0     3763.65     3868.00    452.14 o
  11  13   0     3942.65     3603.54    431.45 o
  13  13   0     5354.69     5278.53    444.45 o
  15  13   0     1956.78     1453.85    276.59 o
   0  14   0     8669.88     9907.40    682.84 o
   2  14   0     5294.25     6429.48    408.99 o
   4  14   0    14346.85    15663.12    482.87 o
   6  14   0     9389.61     9406.65    475.25 o
   8  14   0     8596.98     8529.76    929.23 o
  10  14   0     8517.12     8615.79    495.19 o
  12  14   0     3326.94     3320.36    383.77 o
  14  14   0     2530.87     2096.31    417.90 o
   1  15   0      481.23      379.00    153.78 o
   3  15   0     1959.95     2114.74    393.12 o
   5  15   0     8203.16     7524.38    437.62 o
   7  15   0      725.89      756.92    200.22 o
   9  15   0      940.96      764.08    210.13 o
  11  15   0     3124.65     3602.65    396.90 o
  13  15   0     1671.93     1449.68    281.36 o
   0  16   0     2141.32     2603.34    464.26 o
   2  16   0      873.51      773.79    214.79 o
   4  16   0        4.59       87.72    176.86 o
   6  16   0       43.70      268.25    139.58 o
   8  16   0      696.15      497.00    317.71 o
  10  16   0      616.15      225.27    216.44 o
   1  17   0     7437.13     7922.21    497.49 o
   3  17   0     2831.17     2368.72    488.15 o
   5  17   0     2273.62     2482.11    498.85 o
   7  17   0     2876.20     1976.84    476.38 o
   9  17   0     4090.98     4031.40    428.62 o
   0  18   0     8026.09     8224.73    727.05 o
   2  18   0     4842.56     5217.74    672.14 o
   4  18   0     5653.79     6526.73    751.30 o
   6  18   0     2880.21     4181.18    671.43 o
 -21   1   1      935.66      791.83    231.22 o
 -19   1   1     1168.11      996.47    171.94 o
 -17   1   1     1859.81     2576.16    199.44 o
 -15   1   1      746.81      643.17    135.67 o
 -13   1   1     8290.40     8478.18    258.63 o
 -11   1   1     4219.84     4423.91    130.91 o
  -9   1   1    16224.01    16360.02    227.30 o
  -7   1   1      653.48      536.43     40.61 o
  -5   1   1    55619.04    57901.45    524.01 o
  -3   1   1    16375.17    16936.53    246.74 o
  -1   1   1    28155.06    27892.63    555.19 o
   1   1   1   106976.92    98774.41   1067.10 o
   3   1   1    27141.25    27208.38    274.96 o
   5   1   1    27851.25    28833.26    321.77 o
   7   1   1    16436.41    16271.23    220.66 o
   9   1   1    21115.42    20908.50    282.95 o
  11   1   1    14169.34    14204.55    244.70 o
  13   1   1     4090.69     4317.87    164.08 o
  15   1   1     2690.50     2920.18    194.29 o
  17   1   1     2918.17     2679.37    202.76 o
  19   1   1     2140.52     2204.24    244.71 o
  21   1   1     1819.68     1662.86    294.07 o
 -22   2   1     2798.66     3077.05    400.07 o
 -20   2   1     2385.17     2472.54    444.70 o
 -18   2   1     4775.15     5437.27    366.47 o
 -16   2   1     5462.38     5699.76    290.98 o
 -14   2   1     5399.33     5793.00    224.32 o
 -12   2   1    12584.92    12461.34    262.78 o
 -10   2   1    21108.89    20227.39    317.55 o
  -8   2   1    18100.93    16804.13    259.71 o
  -6   2   1      390.73      539.49     46.70 o
  -4   2   1   408804.28   346933.63   4563.29 o
  -2   2   1    50850.25    50363.05    565.27 o
   0   2   1     3819.65     3961.94     94.22 o
   2   2   1    65281.90    60956.45    687.37 o
   4   2   1    33362.01    32433.47    337.68 o
   6   2   1    45139.34    44148.16    597.94 o
   8   2   1    22586.05    22293.85    318.95 o
  10   2   1    44526.49    45204.63    562.35 o
  12   2   1    13034.79    13330.84    281.67 o
  14   2   1     9097.10     9205.31    306.65 o
  16   2   1     6944.96     6530.22    265.65 o
  18   2   1     4477.41     4542.99    361.95 o
  20   2   1     3755.95     4492.99    472.88 o
 -21   3   1     1745.35     2243.50    270.97 o
 -19   3   1     3157.23     3169.91    354.24 o
 -17   3   1     5222.33     4699.42    310.66 o
 -15   3   1     6106.22     5828.53    283.87 o
 -13   3   1    14822.74    14799.55    305.07 o
 -11   3   1    12604.07    12790.18    258.62 o
  -9   3   1    30358.12    30104.08    394.35 o
  -7   3   1    31465.80    30706.57    367.10 o
  -5   3   1    78991.60    76269.67    901.37 o
  -3   3   1    64295.48    64091.66    623.43 o
  -1   3   1     8379.67     8608.43    205.16 o
   1   3   1    57756.18    55106.42    534.78 o
   3   3   1    18907.36    19018.62    249.18 o
   5   3   1    45482.02    43547.80    491.25 o
   7   3   1     7714.54     7137.12    195.18 o
   9   3   1    23220.03    23051.84    344.62 o
  11   3   1    19376.31    19857.19    341.93 o
  13   3   1     5164.50     5621.12    213.47 o
  15   3   1     5721.21     5833.58    210.68 o
  17   3   1     7377.74     7749.20    520.88 o
  19   3   1     2430.74     2781.37    277.41 o
  21   3   1     1176.62     1374.95    368.34 o
 -20   4   1      434.76      445.07    177.02 o
 -18   4   1      706.62      724.97    157.54 o
 -16   4   1      803.10      860.59    149.09 o
 -14   4   1     1548.47     1448.34    140.94 o
 -12   4   1    12960.94    13889.81    286.08 o
 -10   4   1    23452.69    23214.57    352.95 o
  -8   4   1      161.94      340.33     73.73 o
  -6   4   1     1367.64     1558.22     57.91 o
  -4   4   1    12847.03    13299.25    178.13 o
  -2   4   1    30187.75    30518.40    440.71 o
   0   4   1      258.75      198.84     30.84 o
   2   4   1     1770.19     1752.59     71.92 o
   4   4   1    14418.18    15034.30    266.67 o
   6   4   1      828.26     1063.01     73.62 o
   8   4   1     6196.95     5938.42    171.02 o
  10   4   1     3529.60     3662.95    139.87 o
  12   4   1      663.93      700.19     80.96 o
  14   4   1      643.37      491.59     78.86 o
  16   4   1      445.26      341.80    111.66 o
  18   4   1      539.87      650.16    151.21 o
  20   4   1     1136.41      600.11    307.01 o
 -21   5   1      157.61      240.36    147.04 o
 -19   5   1      549.64      467.61    160.39 o
 -17   5   1     1005.12      983.13    167.56 o
 -15   5   1     1261.62     1271.68    141.90 o
 -13   5   1     3657.37     3769.59    319.15 o
 -11   5   1      358.37      317.97    118.68 o
  -9   5   1     3637.58     3642.23    125.71 o
  -7   5   1    12639.73    12853.67    217.64 o
  -5   5   1      237.29      143.72     28.64 o
  -3   5   1    15084.05    14970.22    246.89 o
  -1   5   1      369.50      411.97     42.96 o
   1   5   1     2008.02     1863.57     79.88 o
   3   5   1    11244.66    11521.16    211.11 o
   5   5   1    33098.47    35730.96    358.17 o
   7   5   1     4065.04     4323.79    129.18 o
   9   5   1      765.34      645.06     74.08 o
  11   5   1     2414.41     2638.97    163.30 o
  13   5   1     1433.13     1323.60    191.79 o
  15   5   1     1703.88     1836.64    238.29 o
  17   5   1     1719.40     2328.88    519.35 o
  19   5   1      325.93      514.89    275.27 o
 -20   6   1     1539.47     2019.63    467.11 o
 -18   6   1     4265.43     3953.79    315.54 o
 -16   6   1     7682.53     7522.83    297.84 o
 -14   6   1     9888.22     9581.76    313.05 o
 -12   6   1     7733.19     8121.35    269.49 o
 -10   6   1    15818.55    16118.78    359.97 o
  -8   6   1    62295.27    64024.01    705.07 o
  -6   6   1     7627.96     7758.19    165.79 o
  -4   6   1    17694.32    17218.81    414.79 o
  -2   6   1    25112.63    25097.97    342.81 o
   0   6   1    39722.80    38085.28    462.94 o
   2   6   1    34429.84    34082.93    436.82 o
   4   6   1    33371.93    34185.82    446.86 o
   6   6   1    11098.80    10924.16    181.15 o
   8   6   1     8496.66     8063.35    180.15 o
  10   6   1    13810.65    13920.23    305.57 o
  12   6   1     8237.32     8361.08    350.27 o
  14   6   1     8645.46     8989.65    345.53 o
  16   6   1     6592.09     6798.00    537.53 o
  18   6   1     3654.16     3758.29    553.05 o
  20   6   1     1869.40     1540.04    416.12 o
 -19   7   1     2399.63     2044.95    456.06 o
 -17   7   1     4868.62     5115.01    469.61 o
 -15   7   1     9833.15     9938.36    411.92 o
 -13   7   1    10169.28    10683.66    371.46 o
 -11   7   1     9354.85     9679.57    333.19 o
  -9   7   1    33750.80    33565.08    625.42 o
  -7   7   1    22498.32    23498.54    444.76 o
  -5   7   1    27000.71    26607.30    372.10 o
  -3   7   1    42068.98    42149.70    514.11 o
  -1   7   1    58549.45    58082.80    653.54 o
   1   7   1    20542.98    18745.38    310.42 o
   3   7   1     4417.09     3757.51    132.14 o
   5   7   1    42788.42    41331.13    533.15 o
   7   7   1     7396.32     7476.33    155.86 o
   9   7   1    15102.86    15128.07    471.59 o
  11   7   1    10779.76    10424.15    339.06 o
  13   7   1     5645.02     5663.80    347.51 o
  15   7   1     7538.44     7469.56    419.75 o
  17   7   1     6768.38     6833.16   1139.25 o
  19   7   1     1961.86     2226.45    481.73 o
 -20   8   1     1496.45     1748.99    454.27 o
 -18   8   1     1542.06     1572.13    415.76 o
 -16   8   1     1285.50     1240.16    228.07 o
 -14   8   1     2961.56     3543.59    260.09 o
 -12   8   1     3113.83     2691.03    214.28 o
 -10   8   1     5216.09     5400.91    268.41 o
  -8   8   1     5838.01     6390.49    354.61 o
  -6   8   1     5668.55     5811.29    216.33 o
  -4   8   1     7965.26     7868.13    192.71 o
  -2   8   1    10579.73    10815.74    233.99 o
   0   8   1     7479.97     7273.96    205.11 o
   2   8   1     5424.37     5376.21    166.23 o
   4   8   1    30190.56    31870.88    464.47 o
   6   8   1     4542.06     4381.54    162.79 o
   8   8   1     3763.06     3708.96    134.10 o
  10   8   1    13042.70    13671.08    509.99 o
  12   8   1     2624.04     3181.35    600.11 o
  14   8   1      865.67      676.96    170.34 o
  16   8   1     2890.72     2978.36    633.10 o
  18   8   1     1019.90      497.78    301.30 o
 -19   9   1       85.80      262.79    253.52 o
 -17   9   1       36.63       53.59    126.83 o
 -15   9   1       57.56      132.95    114.20 o
 -13   9   1       92.64      167.68    106.45 o
 -11   9   1      108.52      143.83     67.52 o
  -9   9   1      546.34      443.46    145.62 o
  -7   9   1      238.18      289.22    145.84 o
  -5   9   1     1145.57     1546.57    139.94 o
  -3   9   1        2.67       15.07     30.08 o
  -1   9   1      521.06      637.08     83.27 o
   1   9   1      545.60      478.90     65.91 o
   3   9   1     1246.14     1204.47     97.23 o
   5   9   1      232.77      323.65     56.41 o
   7   9   1       41.58       51.44     46.44 o
   9   9   1      122.04       64.75     74.97 o
  11   9   1       61.67       34.78     92.00 o
  13   9   1      173.93      168.22    111.77 o
  15   9   1       62.20       37.15    110.69 o
  17   9   1       42.98      218.68    143.82 o
 -18  10   1     1687.19     1780.43    294.39 o
 -16  10   1     1689.56     1846.08    286.48 o
 -14  10   1     1694.52     1294.30    231.31 o
 -12  10   1     2826.46     3376.74    327.50 o
 -10  10   1     4536.05     4438.06    251.64 o
  -8  10   1     9077.64     9075.44    418.22 o
  -6  10   1     9613.75    10005.19    322.29 o
  -4  10   1     8400.39     8904.02    535.46 o
  -2  10   1     2237.51     2375.62    133.82 o
   0  10   1     6962.03     6811.65    324.81 o
   2  10   1     8283.19     8412.60    234.05 o
   4  10   1    11149.44    10563.09    266.33 o
   6  10   1     3580.96     3598.08    278.25 o
   8  10   1     5585.02     5778.89    471.21 o
  10  10   1     5195.21     4871.24    362.94 o
  12  10   1     6750.81     7400.45    869.68 o
  14  10   1     2840.48     2714.60    368.70 o
  16  10   1      578.38      390.53    175.46 o
  18  10   1     1430.93     1605.26    290.99 o
 -17  11   1     5193.01     4781.97    449.83 o
 -15  11   1     7848.51     7306.00    465.63 o
 -13  11   1     3543.07     3535.36    348.95 o
 -11  11   1     3402.78     3935.98    454.28 o
  -9  11   1    12885.08    13066.29    745.24 o
  -7  11   1    13870.33    13659.65    535.40 o
  -5  11   1    19225.03    19392.54   1065.46 o
  -3  11   1    13608.68    13679.46    393.35 o
  -1  11   1    12569.85    12935.20    305.10 o
   1  11   1    22462.57    24383.23    441.18 o
   3  11   1    19789.47    20272.01    396.76 o
   5  11   1    20503.23    20116.17    639.09 o
   7  11   1    11846.30    11462.08    484.01 o
   9  11   1    14074.51    14421.84    569.23 o
  11  11   1     4957.19     5665.19    508.12 o
  13  11   1     5583.32     6022.24    442.99 o
  15  11   1     5584.05     5997.97    470.86 o
  17  11   1     3208.71     3415.11    464.08 o
 -16  12   1     3123.02     4237.10    431.24 o
 -14  12   1     3916.98     3895.39    392.07 o
 -12  12   1     3318.18     3224.60    374.76 o
 -10  12   1     5424.39     5956.39    399.77 o
  -8  12   1    10522.64    10543.44    489.22 o
  -6  12   1     9336.26     9012.05    438.64 o
  -4  12   1    11788.87    12754.97    398.07 o
  -2  12   1     4243.12     4885.25    246.56 o
   0  12   1    17259.20    18969.05    479.03 o
   2  12   1    13200.17    13485.58    399.71 o
   4  12   1    17835.39    18002.57    475.46 o
   6  12   1    17958.52    19086.66    500.09 o
   8  12   1     2610.86     2605.41    286.39 o
  10  12   1     4198.24     3952.17    356.33 o
  12  12   1     3825.48     3755.98    368.37 o
  14  12   1     3669.59     3695.44    390.03 o
  16  12   1     3365.75     3214.21    397.32 o
 -15  13   1      189.02      111.15    148.55 o
 -13  13   1      112.87      153.59    137.31 o
 -11  13   1      244.76      230.50    147.13 o
  -9  13   1     1983.53     2032.64    326.27 o
  -7  13   1     1676.34     2030.47    267.39 o
  -5  13   1     1189.56     1075.79    199.19 o
  -3  13   1     1227.66     1380.22    171.64 o
  -1  13   1      129.91       52.46     76.29 o
   1  13   1     3764.81     3851.01    602.97 o
   3  13   1      362.39      246.66     90.35 o
   5  13   1       13.54      -68.86     68.86 o
   7  13   1     1612.89     1658.01    247.79 o
   9  13   1     2752.21     2741.91    665.19 o
  11  13   1     1524.32     1056.55    219.85 o
  13  13   1      132.05       23.17    121.72 o
  15  13   1      712.27      400.10    181.43 o
 -14  14   1      878.53     1018.51    238.55 o
 -12  14   1      649.48      392.06    175.73 o
 -10  14   1      656.33      686.91    188.92 o
  -8  14   1      645.82      448.87    161.42 o
  -6  14   1      595.33      367.41    146.09 o
  -4  14   1     1049.86     1431.65    407.74 o
  -2  14   1     3552.18     3835.24    261.94 o
   0  14   1     4432.36     4570.91    369.48 o
   2  14   1      140.84      273.89    141.32 o
   4  14   1     4263.12     4423.88    280.85 o
   6  14   1     2847.19     3003.35    318.03 o
   8  14   1      904.33      904.28    197.80 o
  10  14   1      588.34      674.36    197.29 o
  12  14   1      247.89      204.33    135.03 o
  14  14   1      251.28      284.59    174.34 o
 -13  15   1     2768.69     2735.13    714.93 o
 -11  15   1     2824.83     3329.36    639.34 o
  -9  15   1     5969.87     5690.31    526.48 o
  -7  15   1     4813.71     4669.55    409.17 o
  -5  15   1     4041.11     3973.51    361.71 o
  -3  15   1     9789.07    10880.49    500.91 o
  -1  15   1     9516.62    10760.67    525.49 o
   1  15   1     7255.79     7051.22    458.38 o
   3  15   1     5110.84     5939.90    422.75 o
   5  15   1     6227.60     6533.22    479.95 o
   7  15   1     3012.88     3058.43    767.35 o
   9  15   1     7607.81     7307.81    565.53 o
  11  15   1     6392.02     6043.24    485.30 o
 -10  16   1     2625.94     3078.67    527.19 o
  -8  16   1     8212.84     8725.30    521.06 o
  -6  16   1     4312.25     4754.54    412.22 o
  -4  16   1     6557.81     7576.84    739.89 o
  -2  16   1     7293.07     8480.41    489.66 o
   0  16   1     8416.74     8505.32    488.89 o
   2  16   1     4093.35     4172.64    386.51 o
   4  16   1     7836.00     9008.12    751.66 o
   6  16   1     8859.10    11531.59    871.47 o
   8  16   1     1276.76     1423.79    268.94 o
  10  16   1     5238.17     6449.43    511.27 o
  -9  17   1     2538.68     2253.25    410.42 o
  -7  17   1     3024.31     3069.51    371.55 o
  -5  17   1     1312.54     1614.21    410.06 o
  -3  17   1     2049.59     2887.53    508.12 o
  -1  17   1     1360.21     1263.73    332.15 o
   1  17   1     3629.89     3996.80    457.48 o
   3  17   1     1300.70     1808.19    425.75 o
   5  17   1     3294.45     3679.13    615.80 o
   7  17   1     2785.56     4518.50    672.14 o
   9  17   1      466.96      224.97    279.73 o
  -6  18   1        1.74      126.23    241.04 o
  -4  18   1      190.51      125.16    237.12 o
  -2  18   1       21.96     -221.08    221.08 o
   0  18   1        8.87      -31.20    157.32 o
   2  18   1       26.34      105.19    226.78 o
   4  18   1       40.01       49.21    244.61 o
   6  18   1       44.99      116.96    249.60 o
 -22   0   2     3274.87     3253.74    589.42 o
 -20   0   2     2779.85     3887.72    572.66 o
 -18   0   2     1983.26     2202.91    417.19 o
 -16   0   2     8709.26     8327.87    413.57 o
 -14   0   2    12739.10    12988.30    478.74 o
 -12   0   2    30087.13    29179.33    699.40 o
 -10   0   2    20757.60    21306.45    390.67 o
  -8   0   2    64559.74    66124.94    801.21 o
  -6   0   2     3279.42     3084.49    105.54 o
  -4   0   2     3163.68     3769.13     99.06 o
  -2   0   2    35638.91    33990.39    667.86 o
   0   0   2    31181.33    32422.54    650.39 o
   2   0   2    35543.96    34573.84   1063.30 o
   4   0   2     7776.71     7418.78    174.46 o
   6   0   2    49192.56    48737.04    642.30 o
   8   0   2    26684.00    27046.82    584.53 o
  10   0   2    18819.54    18414.61    402.03 o
  12   0   2     8311.01     8483.31    285.50 o
  14   0   2     7002.17     7305.22    469.25 o
  16   0   2     6953.35     7348.01    403.81 o
  18   0   2     4803.74     4679.97    386.16 o
  20   0   2     4519.48     4713.27    607.78 o
 -21   1   2     1448.78     1135.23    424.32 o
 -19   1   2      835.94      728.28    490.82 o
 -17   1   2     5612.88     5495.13    316.52 o
 -15   1   2     6233.14     6241.81    241.86 o
 -13   1   2     8446.16     8458.49    259.15 o
 -11   1   2    21009.02    22067.27    341.31 o
  -9   1   2     5562.74     5315.32    116.26 o
  -7   1   2      496.25      380.54     37.53 o
  -5   1   2      150.75      260.59     29.92 o
  -3   1   2   110820.86   108233.28   1123.11 o
  -1   1   2    39766.92    40049.79    438.80 o
   1   1   2    32799.79    33817.27    535.16 o
   3   1   2    23642.35    23393.50    334.95 o
   5   1   2    10978.85    11448.20    186.26 o
   7   1   2    29143.74    28538.19    363.39 o
   9   1   2    13734.11    13085.83    248.41 o
  11   1   2     3182.37     3080.78    151.15 o
  13   1   2     9997.43    10328.17    261.27 o
  15   1   2     7194.57     7490.47    298.94 o
  17   1   2     2700.67     2995.50    218.48 o
  19   1   2     3287.35     4503.62    342.71 o
  21   1   2     1428.54     1301.80    225.46 o
 -22   2   2       20.59      183.32    170.53 o
 -20   2   2       61.86       70.22    103.02 o
 -18   2   2        9.60      -24.39     74.88 o
 -16   2   2     1248.77     1068.30    157.13 o
 -14   2   2     3356.49     3344.99    190.32 o
 -12   2   2      152.63      205.34     45.50 o
 -10   2   2     2133.25     2376.88    132.76 o
  -8   2   2     4145.28     4156.54    147.30 o
  -6   2   2     7161.26     7190.29    141.10 o
  -4   2   2    10474.50    11536.25    224.06 o
  -2   2   2     8997.97     8687.84    147.40 o
   0   2   2     6439.92     6698.55    196.26 o
   2   2   2    15107.05    14984.84    249.45 o
   4   2   2    13807.00    13998.47    219.93 o
   6   2   2      483.10      582.39     58.44 o
   8   2   2      735.79      789.98     69.02 o
  10   2   2       36.12       43.18     28.63 o
  12   2   2        8.53       -9.92     32.90 o
  14   2   2     1587.97     1497.55    137.35 o
  16   2   2     1857.61     1639.74    166.03 o
  18   2   2      884.40      988.90    148.72 o
  20   2   2        1.46       42.14    140.67 o
 -21   3   2     1137.67     1108.65    206.71 o
 -19   3   2     1796.69     1336.98    200.66 o
 -17   3   2     4310.00     4833.80    314.89 o
 -15   3   2     1179.11     1150.63    174.91 o
 -13   3   2     2829.68     3111.83    171.67 o
 -11   3   2     1989.54     2008.81    111.74 o
  -9   3   2    14487.62    15286.58    260.47 o
  -7   3   2    24508.30    24286.88    314.09 o
  -5   3   2    20173.17    20621.06    356.70 o
  -3   3   2      323.82      405.63     46.94 o
  -1   3   2     1109.69      952.83     63.05 o
   1   3   2     6555.82     6932.24    136.93 o
   3   3   2    11556.75    11057.21    178.90 o
   5   3   2     1798.55     1751.78     81.31 o
   7   3   2    13085.23    13399.24    258.49 o
   9   3   2    11092.09    10762.47    251.89 o
  11   3   2     4019.13     4327.22    156.13 o
  13   3   2     3196.98     3290.09    166.43 o
  15   3   2     1770.74     1599.37    138.22 o
  17   3   2     1069.75     1278.53    216.92 o
  19   3   2      354.58       96.27    200.04 o
  21   3   2      108.87      252.45    241.40 o
 -20   4   2     3320.50     3451.68    315.72 o
 -18   4   2     4376.44     4447.02    324.18 o
 -16   4   2     5453.63     5450.38    302.96 o
 -14   4   2     6020.08     6606.58    245.95 o
 -12   4   2    15875.71    15660.70    475.40 o
 -10   4   2      536.08      474.71     62.63 o
  -8   4   2    41708.34    42908.96    485.61 o
  -6   4   2    95185.55    94015.03   1689.29 o
  -4   4   2    33229.46    33552.51    400.00 o
  -2   4   2    20922.76    20702.34    476.85 o
   0   4   2    26913.71    26511.38    327.83 o
   2   4   2    27340.85    27128.07    431.19 o
   4   4   2    10446.75    10051.54    200.93 o
   6   4   2    42754.35    42521.31    521.11 o
   8   4   2    31637.53    33033.96    472.92 o
  10   4   2    21649.71    21879.94    395.77 o
  12   4   2     8447.50     8692.41    258.51 o
  14   4   2     7950.93     8184.07    484.61 o
  16   4   2     8527.38     9009.44    362.42 o
  18   4   2     3735.32     3793.94    520.95 o
  20   4   2     1236.64     1378.16    391.16 o
 -21   5   2     1846.82     1958.91    287.83 o
 -19   5   2     2687.47     3232.82    466.65 o
 -17   5   2     4092.69     4639.27    320.50 o
 -15   5   2     2190.73     2359.50    185.70 o
 -13   5   2    13358.84    13628.18    354.60 o
 -11   5   2    21809.85    22248.48    434.80 o
  -9   5   2    23257.93    23674.50    460.00 o
  -7   5   2    38905.93    39358.40    631.79 o
  -5   5   2    66340.01    65771.42    704.76 o
  -3   5   2    50233.87    47091.73    622.24 o
  -1   5   2    11360.08    11424.52    217.60 o
   1   5   2   111864.20   106881.46   1009.66 o
   3   5   2     2239.56     1856.60     90.71 o
   5   5   2    23156.26    22740.54    273.15 o
   7   5   2    38755.56    40039.52    524.28 o
   9   5   2    18867.93    19211.36    410.09 o
  11   5   2    12335.14    12078.13    297.75 o
  13   5   2     9085.71     9655.20    294.80 o
  15   5   2     4748.74     4594.67    469.07 o
  17   5   2     4480.68     4669.69    567.31 o
  19   5   2     5057.11     3842.80    574.80 o
 -20   6   2      423.14      535.98    157.00 o
 -18   6   2      816.74      671.00    158.24 o
 -16   6   2     1124.25      903.22    179.27 o
 -14   6   2     5364.75     5273.65    239.79 o
 -12   6   2     3477.71     3821.35    195.93 o
 -10   6   2      118.85      106.04     45.59 o
  -8   6   2     8175.83     8054.24    270.64 o
  -6   6   2    11230.46    10669.17    403.82 o
  -4   6   2    15464.59    15743.33    661.66 o
  -2   6   2    17777.85    18240.56    425.89 o
   0   6   2    41336.61    42484.28    508.10 o
   2   6   2     1306.87     1188.67    113.34 o
   4   6   2       61.56       49.01     22.60 o
   6   6   2    23031.98    23917.18    298.88 o
   8   6   2    13701.99    13627.73    248.33 o
  10   6   2     4046.55     3990.86    167.39 o
  12   6   2     1627.32     1665.48    235.90 o
  14   6   2      680.50      517.70    150.13 o
  16   6   2     1297.09      972.16    191.60 o
  18   6   2     2431.57     2875.41    514.54 o
  20   6   2      317.65      484.58    284.90 o
 -19   7   2       27.91      -29.52    107.36 o
 -17   7   2      489.22      315.10    217.87 o
 -15   7   2       42.45       83.58     70.50 o
 -13   7   2       27.79      111.96     59.21 o
 -11   7   2     4890.00     4719.37    208.24 o
  -9   7   2     1430.82     1581.62    130.57 o
  -7   7   2      472.31      529.23     76.36 o
  -5   7   2       54.00       55.64     38.29 o
  -3   7   2      265.92      291.15     42.46 o
  -1   7   2      328.05      341.37     49.50 o
   1   7   2     8370.17     8531.19    332.12 o
   3   7   2     9798.35    11039.01    241.22 o
   5   7   2     2498.56     2544.27    100.17 o
   7   7   2      648.16      746.87     62.66 o
   9   7   2     1332.15     1414.13    110.76 o
  11   7   2        4.93        4.99     80.94 o
  13   7   2     2154.21     1510.36    220.04 o
  15   7   2     1190.10     1298.35    317.17 o
  17   7   2        3.29      -15.52    105.11 o
  19   7   2      305.16      247.46    245.68 o
 -20   8   2      792.48      657.88    330.54 o
 -18   8   2     2337.67     1836.35    431.81 o
 -16   8   2     2361.43     2789.79    256.17 o
 -14   8   2     2019.92     2366.68    221.87 o
 -12   8   2    13590.41    13215.29    419.64 o
 -10   8   2    13164.37    13132.19    451.73 o
  -8   8   2    11353.14    10915.77    425.85 o
  -6   8   2     3165.69     2981.59    208.67 o
  -4   8   2    22182.63    21141.02    605.74 o
  -2   8   2    29354.40    30330.47    432.37 o
   0   8   2    22379.36    22010.27    361.61 o
   2   8   2    34057.22    35487.26    501.08 o
   4   8   2    21671.13    22230.91    381.70 o
   6   8   2     7113.88     7180.43    210.63 o
   8   8   2     6018.57     6187.71    177.04 o
  10   8   2     7343.80     7326.75    590.66 o
  12   8   2     3881.36     3711.84    324.32 o
  14   8   2     8546.96     9052.81    626.68 o
  16   8   2     1957.20     1814.58    273.48 o
  18   8   2     1418.71     1364.78    258.88 o
 -19   9   2     4681.62     5379.27    682.84 o
 -17   9   2     5255.60     5884.27    446.36 o
 -15   9   2     2664.63     3126.10    265.65 o
 -13   9   2    10917.79    11021.54    401.08 o
 -11   9   2    14108.89    14467.87    436.65 o
  -9   9   2    18238.26    18199.45    947.42 o
  -7   9   2    16413.10    16129.83    536.77 o
  -5   9   2    27219.25    26442.09    791.62 o
  -3   9   2    26735.09    27174.41    749.37 o
  -1   9   2     3989.84     3910.94    150.22 o
   1   9   2    58073.13    55624.31    693.15 o
   3   9   2    26892.34    27616.24    449.18 o
   5   9   2    25394.15    26065.08    442.14 o
   7   9   2     8481.17     7914.87    232.35 o
   9   9   2     8285.70     8679.67    411.16 o
  11   9   2    12831.87    11977.46    817.62 o
  13   9   2    14283.34    12653.89    555.40 o
  15   9   2     6182.56     7077.90    458.35 o
  17   9   2     2781.35     3791.42    398.07 o
 -18  10   2     3193.43     3458.05    583.71 o
 -16  10   2     3067.82     2385.96    403.46 o
 -14  10   2     2720.57     2761.00    411.66 o
 -12  10   2     6526.99     6065.88    298.89 o
 -10  10   2     8674.14     8987.61    344.33 o
  -8  10   2     8199.70     9034.69    420.92 o
  -6  10   2     1642.91     1466.25    195.57 o
  -4  10   2     9242.06     9219.21    413.42 o
  -2  10   2     3608.79     3344.84    298.32 o
   0  10   2    18383.02    18323.79    356.66 o
   2  10   2    27222.75    27564.63    461.24 o
   4  10   2     8045.57     8629.27    247.08 o
   6  10   2    15829.37    15622.37    621.06 o
   8  10   2     3877.93     4571.85    497.42 o
  10  10   2     2216.62     2489.02    275.12 o
  12  10   2     9238.99     9328.91    625.43 o
  14  10   2     6934.79     5864.50    440.63 o
  16  10   2     2621.81     2730.28    346.35 o
 -17  11   2       28.81      197.29    156.52 o
 -15  11   2       28.28      -20.90    116.38 o
 -13  11   2      175.90      191.08    196.12 o
 -11  11   2      460.81      401.35    137.60 o
  -9  11   2      158.01      184.40    116.21 o
  -7  11   2       13.43      -40.28     60.98 o
  -5  11   2     1030.51     1090.84    183.70 o
  -3  11   2      316.72      470.67     96.70 o
  -1  11   2      134.02      151.25     65.55 o
   1  11   2      281.98      282.08     61.58 o
   3  11   2     4784.09     5254.48    317.61 o
   5  11   2     2988.77     2911.10    207.41 o
   7  11   2     1122.81     1067.10    143.78 o
   9  11   2      666.31      262.92    176.50 o
  11  11   2      100.89       24.07     95.58 o
  13  11   2      656.03      608.16    185.95 o
  15  11   2       21.04       -4.99    114.65 o
  17  11   2      119.27       51.32    141.89 o
 -16  12   2     1430.43     1669.69    500.09 o
 -14  12   2     1586.83     1215.65    236.11 o
 -12  12   2     1587.00     1912.23    285.28 o
 -10  12   2     1222.80      714.51    172.08 o
  -8  12   2     3512.78     3183.83    309.61 o
  -6  12   2     5016.66     5010.68    341.92 o
  -4  12   2    10939.82    10741.45    414.00 o
  -2  12   2      100.30      112.04     85.20 o
   0  12   2     2839.30     3026.39    228.13 o
   2  12   2    10218.98    10125.66    288.64 o
   4  12   2     4979.78     5783.67    277.03 o
   6  12   2     4025.16     4005.32    251.87 o
   8  12   2     5950.10     5656.76    636.48 o
  10  12   2     4612.43     3912.09    361.78 o
  12  12   2      359.81      132.46    119.93 o
  14  12   2     2422.83     2619.00    417.90 o
  16  12   2     1191.18     1154.34    251.80 o
 -15  13   2     1944.34     1387.21    353.90 o
 -13  13   2     4590.71     4531.10    562.85 o
 -11  13   2     4561.30     4778.48    410.48 o
  -9  13   2     5571.94     5563.22    413.76 o
  -7  13   2     9149.60     8820.33    940.28 o
  -5  13   2    10589.42    10291.35    477.50 o
  -3  13   2    14634.65    14895.16    694.63 o
  -1  13   2     3306.02     3454.42    239.99 o
   1  13   2    10470.06     9962.79    489.17 o
   3  13   2    11463.68    11277.77    388.86 o
   5  13   2    15960.53    14627.55    453.38 o
   7  13   2    14252.85    13877.57    569.00 o
   9  13   2    11229.41    11508.27    552.00 o
  11  13   2     5280.18     4473.11    405.92 o
  13  13   2     4367.23     3712.63    478.34 o
  15  13   2     3460.43     3335.47    403.57 o
 -14  14   2     1374.83     1183.78    259.22 o
 -12  14   2     4270.05     4562.96    822.97 o
 -10  14   2     4008.91     3239.27   1051.18 o
  -8  14   2     5311.31     5168.47    618.83 o
  -6  14   2     7699.29     9181.47    483.78 o
  -4  14   2    13740.08    14298.30    575.22 o
  -2  14   2     4275.25     4747.74    282.13 o
   0  14   2     8566.70     9093.10    608.31 o
   2  14   2    21847.70    22310.37   1035.31 o
   4  14   2      701.83      484.86    167.10 o
   6  14   2     1994.12     2439.19    437.69 o
   8  14   2    10057.89     9834.87    512.86 o
  10  14   2     7684.40     5702.38    480.48 o
  12  14   2     4908.79     4922.77    499.20 o
  14  14   2     2532.52     3043.28    402.22 o
 -13  15   2      385.97      353.42    179.41 o
 -11  15   2     1261.08     1028.70    233.60 o
  -9  15   2      904.25      952.85    216.45 o
  -7  15   2     2422.63     2207.12    320.38 o
  -5  15   2     2504.87     2840.26    394.91 o
  -3  15   2     3836.94     3145.61    319.20 o
  -1  15   2      304.62      274.39    138.58 o
   1  15   2      666.10      682.35    282.23 o
   3  15   2     4076.45     4458.89    507.76 o
   5  15   2      498.72      809.78    299.17 o
   7  15   2      656.91      572.23    441.08 o
   9  15   2      199.90      267.03    188.45 o
  11  15   2     1309.14     1236.21    260.87 o
 -10  16   2      143.18      119.82    141.11 o
  -8  16   2       53.74      122.35    134.51 o
  -6  16   2       30.04       56.43    118.03 o
  -4  16   2      455.85      281.61    202.89 o
  -2  16   2      481.86      152.61    217.15 o
   0  16   2     2527.42     3058.49    354.89 o
   2  16   2      144.62        0.65    180.43 o
   4  16   2       16.16      -50.99    171.87 o
   6  16   2      587.02      162.24    235.70 o
   8  16   2       23.04      -47.86    114.60 o
  10  16   2      399.10      465.32    193.87 o
  -9  17   2     1638.02     1491.88    283.96 o
  -7  17   2     4354.51     3792.43    402.90 o
  -5  17   2     2070.77     1767.54    442.86 o
  -3  17   2     3051.44     2576.96    502.77 o
  -1  17   2     3665.38     3570.65    392.26 o
   1  17   2     6333.40     7016.34    507.38 o
   3  17   2     2377.11     3671.28    577.65 o
   5  17   2     2323.66     2464.28    504.91 o
   7  17   2     3886.85     3562.53    613.31 o
  -6  18   2     5267.41     6837.30    790.52 o
  -4  18   2     4829.84     6758.86    774.12 o
  -2  18   2     4324.70     3828.89    605.11 o
   0  18   2     3738.07     4034.95    429.57 o
   2  18   2     6420.25     6306.01    735.26 o
   4  18   2     3384.24     2783.41    525.59 o
 -21   1   3     2660.29     2756.51    471.21 o
 -19   1   3     2902.50     2424.50    309.49 o
 -17   1   3     1222.65      958.51    157.56 o
 -15   1   3     4804.79     4736.51    290.33 o
 -13   1   3     5953.95     5924.61    227.54 o
 -11   1   3    17333.56    17249.23    294.84 o
  -9   1   3    18416.72    19042.62    293.28 o
  -7   1   3    25474.65    25122.46    267.01 o
  -5   1   3    15761.99    15457.76    269.65 o
  -3   1   3    44208.43    45334.06    459.51 o
  -1   1   3    63516.17    61776.95    826.49 o
   1   1   3      715.74      789.90     58.89 o
   3   1   3    21295.17    20834.53    343.09 o
   5   1   3    33870.67    34050.71    510.43 o
   7   1   3    10637.95    10802.67    247.92 o
   9   1   3    21525.76    22771.12    394.08 o
  11   1   3    13432.08    13455.96    285.67 o
  13   1   3     5103.10     5407.67    198.11 o
  15   1   3     1645.43     2057.67    254.81 o
  17   1   3     1889.03     1965.66    212.12 o
  19   1   3     1475.40     1487.48    272.78 o
 -22   2   3     1225.07     1506.02    294.20 o
 -20   2   3     3722.13     4002.79    572.84 o
 -18   2   3     5427.24     5838.80    338.53 o
 -16   2   3    11481.38    11266.69    411.71 o
 -14   2   3    15181.64    15368.11    448.24 o
 -12   2   3    27870.39    27667.06    686.67 o
 -10   2   3    27336.89    26805.34    461.61 o
  -8   2   3    13980.52    13756.95    333.11 o
  -6   2   3    32332.21    32446.28    394.05 o
  -4   2   3    51239.05    50202.51    511.75 o
  -2   2   3    38026.65    38452.70    322.16 o
   0   2   3    26914.62    26534.36    363.25 o
   2   2   3    31173.90    30285.36    429.94 o
   4   2   3    29232.35    28346.20    383.58 o
   6   2   3    73820.93    72348.08    775.23 o
   8   2   3    16204.63    15681.26    347.56 o
  10   2   3    10708.46    10589.03    390.89 o
  12   2   3    18727.96    19040.51    528.05 o
  14   2   3    12938.22    13841.11    489.91 o
  16   2   3     7367.07     7790.71    343.97 o
  18   2   3     6802.00     6731.61    422.07 o
  20   2   3     2066.69     1672.69    416.12 o
 -21   3   3     1824.52     2018.52    317.00 o
 -19   3   3     1973.77     2338.47    257.08 o
 -17   3   3     3345.80     3167.89    268.02 o
 -15   3   3    12312.07    13016.35    431.25 o
 -13   3   3    10472.40    10807.82    298.03 o
 -11   3   3     1328.41     1239.54     91.41 o
  -9   3   3     1747.36     1868.27     95.39 o
  -7   3   3    51549.36    50633.75    535.65 o
  -5   3   3    26213.32    26229.32    421.34 o
  -3   3   3    63735.85    62919.00    653.37 o
  -1   3   3    15107.71    14991.80    321.31 o
   1   3   3     9011.55     8989.02    197.03 o
   3   3   3    21903.35    20538.00    354.19 o
   5   3   3    41525.59    41520.90    451.70 o
   7   3   3    21764.64    21564.79    353.19 o
   9   3   3     8480.60     8943.88    334.12 o
  11   3   3     6727.47     6856.20    223.63 o
  13   3   3     5009.57     4779.17    205.17 o
  15   3   3     9996.19    10857.66    332.49 o
  17   3   3     7286.57     6731.04    401.65 o
  19   3   3      944.38      683.91    303.80 o
 -20   4   3      393.57      338.49    141.77 o
 -18   4   3      563.73      548.26    141.26 o
 -16   4   3       46.40       12.88     73.94 o
 -14   4   3     1328.45      960.68    118.04 o
 -12   4   3     2020.66     2053.48    177.51 o
 -10   4   3      504.82      446.79     70.93 o
  -8   4   3     2013.56     1983.23     91.89 o
  -6   4   3     3916.87     3822.60    156.65 o
  -4   4   3     5444.00     5887.26    135.70 o
  -2   4   3    32884.67    32671.93    330.53 o
   0   4   3       25.34       41.38     21.22 o
   2   4   3     5449.35     5325.21    162.48 o
   4   4   3    16204.10    16015.17    251.98 o
   6   4   3     4474.91     4561.40    128.11 o
   8   4   3     1459.28     1627.76    109.83 o
  10   4   3      891.95     1028.39    100.89 o
  12   4   3      359.27      464.67     80.71 o
  14   4   3     1769.01     1831.51    165.93 o
  16   4   3       62.30       65.12     83.47 o
  18   4   3        8.15       63.83    208.24 o
  20   4   3      842.50      805.50    343.02 o
 -21   5   3      647.47      563.14    189.08 o
 -19   5   3      511.41      143.96    115.32 o
 -17   5   3     1202.41     1412.25    356.24 o
 -15   5   3     3115.47     3027.27    281.46 o
 -13   5   3      474.99      389.04     81.62 o
 -11   5   3      612.45      639.04     86.26 o
  -9   5   3    11617.21    11725.74    284.23 o
  -7   5   3     5759.98     5674.68    208.90 o
  -5   5   3      942.39      968.58     66.81 o
  -3   5   3      129.88      120.39     32.07 o
  -1   5   3     6824.38     6670.61    151.08 o
   1   5   3    19265.29    19109.54    297.76 o
   3   5   3     3523.51     3271.65    119.93 o
   5   5   3       27.76       43.09     24.52 o
   7   5   3      167.80      126.94     37.76 o
   9   5   3     1723.86     1845.94    175.19 o
  11   5   3     1678.86     1644.36    132.35 o
  13   5   3     2130.65     2015.49    187.43 o
  15   5   3      697.64      689.36    166.80 o
  17   5   3      257.92      227.16    132.81 o
  19   5   3       44.69      250.67    232.49 o
 -20   6   3     2133.36     1509.30    337.71 o
 -18   6   3     1567.16     1745.72    228.64 o
 -16   6   3     3249.10     3719.39    297.77 o
 -14   6   3     2092.81     2340.52    241.69 o
 -12   6   3     9681.16    10276.71    304.21 o
 -10   6   3    12152.78    11740.38    305.35 o
  -8   6   3    17337.79    17097.98    407.72 o
  -6   6   3    21459.70    21012.82    330.23 o
  -4   6   3     9783.40     9228.62    203.45 o
  -2   6   3    34810.81    34930.34    433.65 o
   0   6   3    29389.15    28946.22    398.34 o
   2   6   3    35365.86    35486.68    473.27 o
   4   6   3    29192.75    30374.23    498.22 o
   6   6   3    27082.85    27173.90    379.04 o
   8   6   3     4493.78     4447.43    162.13 o
  10   6   3    10632.76    10635.71    333.83 o
  12   6   3    10688.70    10955.70    477.30 o
  14   6   3     2678.66     2583.77    444.65 o
  16   6   3      845.26      820.79    194.33 o
  18   6   3     4221.03     4008.96    582.64 o
 -19   7   3      902.69      884.21    183.86 o
 -17   7   3     3898.57     3774.88    334.71 o
 -15   7   3     6256.20     6267.96    274.02 o
 -13   7   3     8837.59     9087.58    392.49 o
 -11   7   3    16069.63    15698.76    381.48 o
  -9   7   3    14893.47    14494.76    484.70 o
  -7   7   3    22437.35    23326.81    489.58 o
  -5   7   3     3547.77     3760.64    159.71 o
  -3   7   3    56392.30    55727.40   1482.07 o
  -1   7   3    30651.07    31004.57    429.61 o
   1   7   3    50188.23    52437.51    633.70 o
   3   7   3    18646.24    18634.63    323.56 o
   5   7   3    21642.30    21339.93    375.37 o
   7   7   3    34622.41    33844.79    458.96 o
   9   7   3    14703.20    14094.28    319.94 o
  11   7   3    14459.52    13791.19    466.20 o
  13   7   3     7479.36     7379.84    409.39 o
  15   7   3     5495.29     5079.10    399.99 o
  17   7   3     5513.82     6464.88    675.35 o
  19   7   3     4550.90     5279.79    694.61 o
 -20   8   3      771.66      549.48    315.92 o
 -18   8   3     1517.19     1362.52    209.24 o
 -16   8   3     3411.67     3410.62    252.60 o
 -14   8   3     1665.19     1864.74    176.07 o
 -12   8   3     6888.10     6810.89    262.50 o
 -10   8   3     1729.94     1893.03    298.27 o
  -8   8   3     4136.86     4044.79    288.06 o
  -6   8   3    10481.94    10095.80    285.96 o
  -4   8   3    17307.62    17115.20    388.27 o
  -2   8   3    17305.01    18258.13    724.19 o
   0   8   3     2689.26     2527.91    124.44 o
   2   8   3    23813.33    23811.84    397.37 o
   4   8   3     7014.45     6891.20    206.70 o
   6   8   3     4990.12     4881.61    180.57 o
   8   8   3     9247.08     9370.53    230.42 o
  10   8   3     6896.13     6514.17    272.62 o
  12   8   3     5660.09     5469.08    367.90 o
  14   8   3     5899.10     5415.36    409.57 o
  16   8   3     1976.93     1759.38    524.88 o
  18   8   3     1962.77     2031.25    310.06 o
 -19   9   3       16.00      120.52    253.88 o
 -17   9   3      230.63      195.59    147.48 o
 -15   9   3      132.36      147.71     91.38 o
 -13   9   3       10.71        4.75     75.07 o
 -11   9   3      356.10      328.63    119.21 o
  -9   9   3      463.62      669.93    288.29 o
  -7   9   3       17.71       10.00     58.49 o
  -5   9   3       30.87       18.14     43.39 o
  -3   9   3     3271.89     3016.35    194.12 o
  -1   9   3      134.48      208.69     46.37 o
   1   9   3      820.87      899.71     89.80 o
   3   9   3      287.88      215.88     52.18 o
   5   9   3       13.63       23.67     36.92 o
   7   9   3       41.17       19.09     38.69 o
   9   9   3       74.56       70.39     85.31 o
  11   9   3     1251.12      766.80    168.53 o
  13   9   3      249.09       96.98    109.92 o
  15   9   3       59.81       20.74    116.47 o
  17   9   3        0.03      126.01    137.83 o
 -18  10   3      614.82      520.24    300.59 o
 -16  10   3     1974.54     1903.20    652.89 o
 -14  10   3     2538.14     2719.94    258.33 o
 -12  10   3     1605.39     1633.99    196.58 o
 -10  10   3      684.28      761.24    222.68 o
  -8  10   3    20119.55    18533.57    973.45 o
  -6  10   3     6829.71     6476.92    620.08 o
  -4  10   3      306.16      451.22    107.36 o
  -2  10   3    28863.09    28229.50    571.75 o
   0  10   3    21680.28    21654.04    460.17 o
   2  10   3     9483.51     9655.65    261.73 o
   4  10   3     5682.87     5765.69    207.65 o
   6  10   3     8491.27     8831.79    312.51 o
   8  10   3     1764.30     2112.81    186.55 o
  10  10   3    10390.32    10720.94    495.82 o
  12  10   3     4606.39     4363.42    793.73 o
  14  10   3     2065.31     2028.71    291.19 o
  16  10   3     2658.63     2375.11    591.91 o
 -17  11   3     2976.68     3558.18    467.47 o
 -15  11   3     4803.80     5519.06    561.43 o
 -13  11   3     4907.39     5355.36    319.63 o
 -11  11   3     5253.02     4873.93    293.64 o
  -9  11   3    12451.58    12318.30    528.25 o
  -7  11   3    35830.00    35507.93   1056.17 o
  -5  11   3      934.41     1346.00    266.72 o
  -3  11   3     6546.96     6694.67    279.53 o
  -1  11   3    15345.41    16088.66    544.04 o
   1  11   3    19484.77    19214.79    392.79 o
   3  11   3    19393.10    19636.49    407.50 o
   5  11   3    14891.69    15144.65    360.98 o
   7  11   3     7855.38     8269.19    323.08 o
   9  11   3    10026.44    10617.64    511.33 o
  11  11   3    12281.13    11632.51    546.30 o
  13  11   3     6492.20     5920.36    532.01 o
  15  11   3     4746.50     4876.32    440.49 o
 -16  12   3     2683.16     2693.87    358.20 o
 -14  12   3     4044.22     3725.30    389.15 o
 -12  12   3     4401.75     4064.15    381.86 o
 -10  12   3     3973.99     4453.09    374.92 o
  -8  12   3    13653.37    13177.85    556.91 o
  -6  12   3     6454.88     5936.84    375.93 o
  -4  12   3     3446.27     4258.36    353.79 o
  -2  12   3    18176.34    18125.33    485.54 o
   0  12   3     3138.25     3360.95    229.66 o
   2  12   3     2788.73     2886.08    174.75 o
   4  12   3     9094.23     9140.59    342.60 o
   6  12   3     8186.74     7628.04    324.40 o
   8  12   3     6865.30     7063.02    410.36 o
  10  12   3     8170.64     8259.05    469.96 o
  12  12   3     5826.10     6547.14    474.77 o
  14  12   3     2812.20     2724.96    345.22 o
 -15  13   3      554.51      481.51    188.03 o
 -13  13   3      582.72      397.15    154.80 o
 -11  13   3      239.38      352.19    148.72 o
  -9  13   3      842.71      640.30    170.98 o
  -7  13   3     3615.98     2997.65    312.18 o
  -5  13   3       80.80      -11.12     90.38 o
  -3  13   3       68.60      115.72     77.85 o
  -1  13   3    11434.47    11674.30    399.45 o
   1  13   3     4212.93     3957.00    293.63 o
   3  13   3     1283.87     1364.10    316.99 o
   5  13   3      192.59      213.30     98.44 o
   7  13   3       17.17      -25.80     91.76 o
   9  13   3     2385.97     1771.06    264.20 o
  11  13   3      566.46      705.70    185.05 o
  13  13   3      461.38      385.30    170.80 o
 -14  14   3      350.09      190.53    225.18 o
 -12  14   3     1018.60      860.59    224.04 o
 -10  14   3      491.50      398.50    155.15 o
  -8  14   3     1048.56      979.43    203.95 o
  -6  14   3      224.55      174.71    117.08 o
  -4  14   3     1670.34     1922.59    265.65 o
  -2  14   3     1758.01     1977.98    210.48 o
   0  14   3       36.62       -9.60     71.47 o
   2  14   3      498.37      552.30    165.94 o
   4  14   3      501.98      406.20    155.86 o
   6  14   3     3351.18     3368.85    330.04 o
   8  14   3      412.40      210.83    141.22 o
  10  14   3     1171.69     1264.70    249.29 o
  12  14   3     1069.48      507.34    227.14 o
 -13  15   3     2474.04     2448.45    354.36 o
 -11  15   3     5406.11     5545.60    474.29 o
  -9  15   3     2651.30     2171.48    301.98 o
  -7  15   3     4688.31     4905.92    800.69 o
  -5  15   3     2823.83     2299.30    295.31 o
  -3  15   3     8320.65     8363.83    627.57 o
  -1  15   3     9803.25    10139.97    619.73 o
   1  15   3     6927.96     6956.28    430.99 o
   3  15   3     7481.25     8442.04    481.69 o
   5  15   3     5460.59     6354.14    685.69 o
   7  15   3     3374.74     3579.98    509.01 o
   9  15   3     3804.33     3329.26    373.84 o
  11  15   3     3634.58     3527.76    702.09 o
 -10  16   3     4869.05     5497.69    485.44 o
  -8  16   3     6904.40     6817.56    507.09 o
  -6  16   3     5489.47     4989.57    431.73 o
  -4  16   3     4340.96     3784.73    368.60 o
  -2  16   3    13553.95    14246.55    910.33 o
   0  16   3     6728.46     7507.29    503.48 o
   2  16   3     5282.61     5786.23    448.76 o
   4  16   3    11042.71    10125.71    584.07 o
   6  16   3     5465.11     5526.18    702.81 o
   8  16   3     4135.42     4134.83    645.04 o
  10  16   3     3751.40     3799.44    412.92 o
  -9  17   3     1942.87     2261.98    345.43 o
  -7  17   3     2662.74     3133.64    378.05 o
  -5  17   3     3436.16     3444.99    379.18 o
  -3  17   3     1714.61     2264.24    469.96 o
  -1  17   3     1905.28     2133.74    468.89 o
   1  17   3     1880.66     2095.60    485.48 o
   3  17   3     3454.59     4058.45    415.16 o
   5  17   3     2400.62     2411.15    515.25 o
   7  17   3     2354.73     3841.01    649.68 o
  -4  18   3      221.22      275.27    288.82 o
  -2  18   3       34.69     -202.18    202.18 o
   0  18   3       32.67      -43.86    206.46 o
   2  18   3       40.44      100.19    175.10 o
   4  18   3       40.75     -147.62    203.60 o
 -22   0   4     2455.13     2588.37    507.05 o
 -20   0   4     3293.90     2616.54    496.71 o
 -18   0   4     3526.32     2997.72    481.02 o
 -16   0   4     5927.51     5918.05    528.80 o
 -14   0   4    11939.74    11789.63    456.72 o
 -12   0   4    21339.49    20664.88    569.88 o
 -10   0   4    24413.44    24704.53    423.98 o
  -8   0   4    26113.54    26666.85    420.95 o
  -6   0   4    29231.18    28903.85    745.06 o
  -4   0   4    60735.00    59578.84   1193.10 o
  -2   0   4    23790.12    23400.87    594.77 o
   0   0   4     3326.01     2762.02    182.92 o
   2   0   4   119013.16   115332.31   1789.47 o
   4   0   4    39873.88    39826.44    993.77 o
   6   0   4    13658.26    12972.87    531.65 o
   8   0   4    22248.44    22155.35    790.88 o
  10   0   4    42801.96    45826.85   1316.11 o
  12   0   4    13149.64    15384.02    752.37 o
  14   0   4     9498.89     9846.78    628.64 o
  16   0   4     8130.23     7867.09    617.23 o
  18   0   4    10439.03     8748.18    681.06 o
 -21   1   4      447.79      759.93    218.74 o
 -19   1   4     1620.79     1350.06    249.55 o
 -17   1   4     4211.65     3990.69    415.75 o
 -15   1   4     4411.35     4249.79    323.86 o
 -13   1   4     6497.76     6048.10    219.18 o
 -11   1   4    20007.10    19927.40    319.21 o
  -9   1   4    12426.90    13044.84    192.23 o
  -7   1   4    44994.60    44178.59    410.25 o
  -5   1   4    37411.79    36807.58    425.78 o
  -3   1   4     4636.63     5170.76    248.35 o
  -1   1   4    10041.18     9528.93    242.15 o
   1   1   4    29380.70    28309.06    416.63 o
   3   1   4    51386.48    49977.35    576.79 o
   5   1   4    51206.89    53160.90    730.02 o
   7   1   4    13861.75    13999.49    387.46 o
   9   1   4     5807.67     6060.75    360.37 o
  11   1   4     5821.10     5860.84    215.88 o
  13   1   4     4851.68     5119.76    225.81 o
  15   1   4     6226.58     6688.33    394.73 o
  17   1   4     6993.87     7389.81    963.28 o
  19   1   4     3931.79     3956.83    384.30 o
 -22   2   4       29.82       99.90    153.16 o
 -20   2   4        1.50       38.22    133.91 o
 -18   2   4        1.66       45.83     83.45 o
 -16   2   4      729.08      710.18    142.09 o
 -14   2   4     1038.34      773.40    123.71 o
 -12   2   4      626.55      599.56     71.01 o
 -10   2   4        7.49       34.83     26.43 o
  -8   2   4      240.90      248.77     37.75 o
  -6   2   4    15923.39    16074.54    206.78 o
  -4   2   4     2058.15     2118.03     77.99 o
  -2   2   4       43.77        5.55     24.20 o
   0   2   4     5024.57     5053.04    145.25 o
   2   2   4     5607.69     6023.18    175.60 o
   4   2   4    27862.63    29615.79    419.42 o
   6   2   4     3854.56     4069.22    176.83 o
   8   2   4      808.82      953.29     91.11 o
  10   2   4       53.83       24.87     37.35 o
  12   2   4      150.46       89.92     59.80 o
  14   2   4       54.14       46.62     68.19 o
  16   2   4     1784.45     2048.48    184.15 o
  18   2   4      771.92      685.39    461.58 o
  20   2   4      225.89      366.20    259.23 o
 -21   3   4      156.84      -94.19    142.74 o
 -19   3   4      434.61      387.03    273.53 o
 -17   3   4     1249.85      984.62    201.85 o
 -15   3   4     3159.66     3417.00    253.81 o
 -13   3   4     6022.31     5251.05    253.75 o
 -11   3   4     6465.53     6385.51    212.49 o
  -9   3   4     6650.02     6406.91    211.81 o
  -7   3   4    10956.72    10687.24    203.03 o
  -5   3   4    15223.79    15258.18    231.26 o
  -3   3   4    49281.05    51371.07    559.40 o
  -1   3   4    25381.32    24881.20    345.57 o
   1   3   4     1005.52      933.14     77.28 o
   3   3   4     2549.81     2545.97    121.66 o
   5   3   4     5836.15     5465.76    167.93 o
   7   3   4     4359.24     4616.21    156.92 o
   9   3   4    13293.01    13013.67    362.37 o
  11   3   4     2637.22     2588.56    218.58 o
  13   3   4     2961.20     3249.03    196.34 o
  15   3   4     4105.01     4072.97    271.88 o
  17   3   4      819.82      885.28    201.05 o
  19   3   4     2146.49     1783.58    426.82 o
 -20   4   4     1759.92     2158.71    261.22 o
 -18   4   4     4328.21     4488.00    323.45 o
 -16   4   4    17176.38    17561.91    533.51 o
 -14   4   4     9917.88    10163.52    375.81 o
 -12   4   4     2379.30     2717.81    167.36 o
 -10   4   4    16879.87    17296.14    360.29 o
  -8   4   4    28456.36    28359.51    385.18 o
  -6   4   4    27486.12    27569.91    475.19 o
  -4   4   4    44405.19    43802.33    505.04 o
  -2   4   4    76230.16    76798.03   1042.65 o
   0   4   4    33179.26    32187.95    410.10 o
   2   4   4    75724.64    74640.45    906.53 o
   4   4   4    18275.66    17228.27    359.03 o
   6   4   4    17353.73    16949.69    274.67 o
   8   4   4    32166.17    32968.34    575.25 o
  10   4   4    16868.73    17059.99    362.40 o
  12   4   4     5159.98     4943.28    249.39 o
  14   4   4    19574.24    19003.16    521.97 o
  16   4   4     6591.94     6394.09    322.94 o
  18   4   4     1633.01     2448.95    470.68 o
 -21   5   4     2682.81     2233.09    397.40 o
 -19   5   4     4015.52     3792.11    325.73 o
 -17   5   4     6434.83     6761.10    564.51 o
 -15   5   4     7917.54     7572.42    337.34 o
 -13   5   4     1138.33     1554.96    145.51 o
 -11   5   4    12037.09    12164.34    315.26 o
  -9   5   4    10432.40    10741.05    316.81 o
  -7   5   4    16107.27    16647.18    376.79 o
  -5   5   4    29823.25    30449.19    520.92 o
  -3   5   4    60451.75    60742.81    562.08 o
  -1   5   4    11752.70    11668.62    218.12 o
   1   5   4    19228.00    18044.88    301.34 o
   3   5   4    59670.20    58262.02    786.67 o
   5   5   4    17164.24    17450.63    265.97 o
   7   5   4    28156.84    28483.90    661.54 o
   9   5   4    18297.24    17928.19    438.17 o
  11   5   4    16509.74    15989.88    436.64 o
  13   5   4    12903.15    13046.13    663.50 o
  15   5   4     3967.68     4271.08    282.25 o
  17   5   4      734.58      676.83    232.66 o
  19   5   4     1804.90     2165.12    483.87 o
 -20   6   4      371.25      293.29    137.72 o
 -18   6   4       49.51      -35.75     93.09 o
 -16   6   4     3150.69     3019.39    264.81 o
 -14   6   4     2323.07     2335.74    185.01 o
 -12   6   4       55.13       63.80     55.11 o
 -10   6   4     1933.19     2098.24    151.28 o
  -8   6   4     1320.08     1403.61    172.76 o
  -6   6   4     9919.32     9563.99    208.20 o
  -4   6   4     3127.37     3152.31    117.86 o
  -2   6   4    25063.55    26389.13    367.14 o
   0   6   4     2211.83     2122.67    106.28 o
   2   6   4      459.86      645.01    106.69 o
   4   6   4     3609.09     3425.64    139.40 o
   6   6   4     2901.47     3050.93    142.40 o
   8   6   4     7660.02     7771.06    293.43 o
  10   6   4     7029.20     6951.82    280.52 o
  12   6   4      585.15      630.31    141.31 o
  14   6   4      135.82      284.97    102.12 o
  16   6   4     1369.98      754.78    199.86 o
  18   6   4      730.40      329.74    161.79 o
 -19   7   4     1265.43      991.70    236.69 o
 -17   7   4       72.40      -38.10     91.84 o
 -15   7   4     1409.18     1155.66    167.89 o
 -13   7   4     2508.29     2311.42    183.20 o
 -11   7   4     4808.35     4344.19    250.92 o
  -9   7   4      768.34      784.14    114.23 o
  -7   7   4     1081.59      713.80    165.64 o
  -5   7   4        6.53       36.01     29.93 o
  -3   7   4     2129.52     2162.31    114.72 o
  -1   7   4      591.78      449.46     71.95 o
   1   7   4     3152.23     3058.85    126.93 o
   3   7   4     5486.66     5437.98    294.65 o
   5   7   4     3088.86     3238.57    147.58 o
   7   7   4     2170.80     2520.87    133.86 o
   9   7   4     1809.10     1700.97    184.59 o
  11   7   4     2125.57     2148.09    433.23 o
  13   7   4        5.63      -20.42    165.63 o
  15   7   4      155.43      106.42    192.01 o
  17   7   4       59.59      -27.33    131.91 o
 -20   8   4     1426.87     1706.22    253.83 o
 -18   8   4     1197.21     1528.47    226.62 o
 -16   8   4     1031.29     1362.26    197.43 o
 -14   8   4     1134.34     1180.92    145.53 o
 -12   8   4    14045.06    14027.00    427.93 o
 -10   8   4    12698.56    12651.18    397.34 o
  -8   8   4      104.81       67.76     62.11 o
  -6   8   4    11490.59    10685.77    413.73 o
  -4   8   4    11116.75    11223.18    366.44 o
  -2   8   4    17816.39    18563.66    331.65 o
   0   8   4    12062.63    11305.17    259.29 o
   2   8   4    30055.96    29886.38    468.79 o
   4   8   4    10176.27    10556.77    268.01 o
   6   8   4     6469.70     6599.69    256.00 o
   8   8   4    12491.54    12118.96    388.17 o
  10   8   4     7151.61     7171.31    296.55 o
  12   8   4     1721.83     1748.36    247.46 o
  14   8   4     2793.01     2486.76    937.25 o
  16   8   4     2257.17     2095.50    300.41 o
  18   8   4     2093.94     2629.31    667.33 o
 -19   9   4     2901.16     3184.59    424.68 o
 -17   9   4     2429.74     2634.63    275.78 o
 -15   9   4     4025.03     4339.88    370.83 o
 -13   9   4     4964.25     5025.92    262.57 o
 -11   9   4    26395.33    27159.29    639.51 o
  -9   9   4     4939.02     4823.50    321.01 o
  -7   9   4     3094.89     3089.93    268.14 o
  -5   9   4     9144.51     9680.44    390.77 o
  -3   9   4    16583.94    15947.35    432.23 o
  -1   9   4    19105.33    19811.23    413.07 o
   1   9   4    22248.02    22155.70    527.12 o
   3   9   4    29631.68    29926.84    496.36 o
   5   9   4     8286.13     8593.72    255.06 o
   7   9   4    10655.13    10947.05    352.89 o
   9   9   4     8420.83     9276.94    282.25 o
  11   9   4     8726.28     8082.35    436.18 o
  13   9   4     5747.00     5161.91    412.67 o
  15   9   4     5750.79     6391.02   1029.43 o
  17   9   4     4059.66     4154.06    424.32 o
 -18  10   4     1207.29     1081.84    377.61 o
 -16  10   4     2091.09     1804.87    336.12 o
 -14  10   4     1629.77     1685.16    206.62 o
 -12  10   4     4879.54     4883.82    307.77 o
 -10  10   4    15068.72    14846.47    578.55 o
  -8  10   4     9585.96     8755.94    423.20 o
  -6  10   4    14144.25    13493.25    773.94 o
  -4  10   4     2886.32     2776.74    311.07 o
  -2  10   4     1857.92     2132.02    174.30 o
   0  10   4     5390.42     5674.64    245.10 o
   2  10   4    15628.61    15320.14    345.48 o
   4  10   4    12157.87    12390.51    315.67 o
   6  10   4     5911.68     6363.09    284.41 o
   8  10   4     4487.75     4577.17    213.45 o
  10  10   4     5659.96     5506.03    397.75 o
  12  10   4     3380.80     3403.27    352.57 o
  14  10   4     3693.19     3615.49    385.67 o
  16  10   4     3109.16     3709.44    591.91 o
 -17  11   4        1.11       94.66    149.97 o
 -15  11   4       29.51        7.27    117.97 o
 -13  11   4      530.85      307.42    120.20 o
 -11  11   4     3169.79     3201.46    327.10 o
  -9  11   4      675.63      389.96    231.59 o
  -7  11   4      302.04      135.98     94.41 o
  -5  11   4     5919.65     5282.94    323.22 o
  -3  11   4     3014.95     3223.49    218.44 o
  -1  11   4       34.94       70.24     60.56 o
   1  11   4       27.64       90.80     65.60 o
   3  11   4     1027.65     1118.18    119.65 o
   5  11   4     2389.52     2417.11    219.07 o
   7  11   4      291.64      140.15     84.75 o
   9  11   4      570.83      375.16    137.28 o
  11  11   4      300.58      207.50    123.11 o
  13  11   4      122.49       28.02    110.02 o
  15  11   4       70.41       91.03    140.32 o
 -16  12   4     1108.49      899.75    253.00 o
 -14  12   4      188.55      107.19    137.61 o
 -12  12   4     1682.78     1817.29    220.06 o
 -10  12   4     2373.67     2022.77    335.36 o
  -8  12   4      869.45      844.48    183.47 o
  -6  12   4    10321.17    10615.10    730.26 o
  -4  12   4     3929.30     4269.58    329.13 o
  -2  12   4     2240.94     2032.39    208.41 o
   0  12   4      210.46      160.67    109.04 o
   2  12   4     2575.49     2477.30    209.57 o
   4  12   4      542.14      579.02    128.14 o
   6  12   4     2818.33     2456.10    218.68 o
   8  12   4     2819.56     2753.34    311.33 o
  10  12   4     1272.00     1123.78    222.78 o
  12  12   4     2311.16     2619.29    442.69 o
  14  12   4     1532.13     1269.33    264.22 o
 -15  13   4     3786.83     3999.97    423.62 o
 -13  13   4     2867.91     2807.64    343.79 o
 -11  13   4     9655.45     9723.99    548.77 o
  -9  13   4     4557.32     4701.17    402.13 o
  -7  13   4     7508.29     7028.04    510.79 o
  -5  13   4    13886.87    14449.98    583.86 o
  -3  13   4    13969.90    12740.37    730.02 o
  -1  13   4    18393.81    17691.55    808.97 o
   1  13   4     7367.73     7287.48    469.02 o
   3  13   4     3418.93     3577.36    251.42 o
   5  13   4     5058.13     5402.70    351.75 o
   7  13   4     7700.65     8162.87    454.01 o
   9  13   4     7647.27     8581.81   1110.01 o
  11  13   4     5879.20     5483.13    453.96 o
  13  13   4     3366.05     3700.30    406.34 o
 -14  14   4     2716.71     3036.79    382.11 o
 -12  14   4     5617.42     5552.37    475.75 o
 -10  14   4     6436.54     6182.17    476.90 o
  -8  14   4     2641.59     2472.62    308.47 o
  -6  14   4     7802.92     7278.99    454.67 o
  -4  14   4     8068.92     8192.80    618.30 o
  -2  14   4     7297.44     6598.71    322.79 o
   0  14   4    17658.42    16701.51    505.88 o
   2  14   4    10403.54    10824.69    671.96 o
   4  14   4     3916.10     3927.95    361.81 o
   6  14   4     8057.43     8435.82    724.91 o
   8  14   4     7668.87     8104.64    714.57 o
  10  14   4     6524.75     6526.76    490.03 o
  12  14   4     3376.18     3463.58    400.52 o
 -13  15   4      344.60      329.55    188.23 o
 -11  15   4     1176.41      890.07    237.12 o
  -9  15   4     1706.18     1905.07    286.49 o
  -7  15   4      242.99       85.25    122.47 o
  -5  15   4      990.95      858.22    208.38 o
  -3  15   4     2869.40     2635.00    309.59 o
  -1  15   4     5416.40     5539.00    320.68 o
   1  15   4     2618.91     2799.57    566.95 o
   3  15   4      271.61      282.08    152.31 o
   5  15   4     2398.74     2360.80    393.48 o
   7  15   4     2419.52     2458.22    498.13 o
   9  15   4     2884.59     2780.93    440.37 o
  11  15   4      740.17      582.85    257.98 o
 -10  16   4     1132.32      883.24    226.25 o
  -8  16   4      364.88      316.21    167.55 o
  -6  16   4       24.24       32.75    116.31 o
  -4  16   4       13.06     -101.50    101.50 o
  -2  16   4      192.52      336.74    146.49 o
   0  16   4       94.29       47.24    145.73 o
   2  16   4     1508.02     1100.66    239.41 o
   4  16   4      180.78      226.34    161.36 o
   6  16   4      250.79      521.31    298.81 o
   8  16   4       84.86       42.43    219.65 o
  -7  17   4     3407.70     4568.41    448.25 o
  -5  17   4     5278.03     5772.64    473.57 o
  -3  17   4     2849.75     4229.68    631.49 o
  -1  17   4     1468.62     1311.83    395.08 o
   1  17   4     5565.41     5812.98    482.17 o
   3  17   4     6562.30     6681.07    510.44 o
   5  17   4     3598.07     4271.40    661.09 o
   7  17   4     2083.33     1928.71    484.94 o
  -4  18   4     6226.32     6113.46    763.07 o
  -2  18   4     2657.63     2908.93    549.48 o
   0  18   4     4464.31     4445.05    653.24 o
   2  18   4     6727.79     5371.09    485.81 o
 -21   1   5     1138.55      653.98    215.26 o
 -19   1   5     1494.77     1569.13    280.80 o
 -17   1   5     1007.40      970.02    226.42 o
 -15   1   5     2558.97     2373.32    209.44 o
 -13   1   5     4369.29     4185.67    186.55 o
 -11   1   5    13146.90    13368.12    303.68 o
  -9   1   5     4778.69     5041.23    118.46 o
  -7   1   5    23860.90    23495.54    273.13 o
  -5   1   5    34351.01    35222.71    431.47 o
  -3   1   5     4750.13     4979.43    182.21 o
  -1   1   5    27605.63    28427.50    524.94 o
   1   1   5    29284.38    29752.61    461.54 o
   3   1   5     2255.34     1900.26    254.98 o
   5   1   5     3615.25     3077.66    149.49 o
   7   1   5     3374.38     3110.06    206.67 o
   9   1   5     2493.31     2458.07    191.17 o
  11   1   5    10280.54    10431.80    485.75 o
  13   1   5     2896.15     2365.16    257.10 o
  15   1   5     4687.05     5063.38    499.74 o
  17   1   5      899.05      636.28    183.80 o
  19   1   5     2523.37     2632.72    344.59 o
 -20   2   5     2982.69     2713.58    352.23 o
 -18   2   5     4038.13     3834.41    384.16 o
 -16   2   5     3577.14     3678.14    271.65 o
 -14   2   5     7043.26     6775.04    440.28 o
 -12   2   5    11567.74    12158.99    370.62 o
 -10   2   5    11778.56    11623.59    231.90 o
  -8   2   5    18463.19    17939.41    230.15 o
  -6   2   5    60905.39    61846.92    663.91 o
  -4   2   5    22961.53    22666.94    316.30 o
  -2   2   5    50306.39    50357.40    848.17 o
   0   2   5    31144.50    30731.36    463.91 o
   2   2   5    26890.65    25613.52    437.42 o
   4   2   5    18768.66    17535.78    349.16 o
   6   2   5    69792.64    70871.98    959.20 o
   8   2   5    11897.13    11750.55    337.51 o
  10   2   5     7865.85     8056.09    301.10 o
  12   2   5    13448.43    13448.43    417.28 o
  14   2   5    11710.01    12021.38    418.16 o
  16   2   5     5283.64     5079.91    392.18 o
  18   2   5     2369.98     2261.58    578.90 o
 -21   3   5     1051.26     1375.75    431.63 o
 -19   3   5     3923.89     4156.40    413.26 o
 -17   3   5     3566.54     3245.03    273.93 o
 -15   3   5     6663.06     6984.36    322.70 o
 -13   3   5     5066.69     5388.91    263.00 o
 -11   3   5     9169.13     9462.89    360.26 o
  -9   3   5    15243.12    14898.46    255.37 o
  -7   3   5    22417.38    23230.87    339.27 o
  -5   3   5    14006.77    14276.61    238.89 o
  -3   3   5     2434.03     2042.82    107.43 o
  -1   3   5    27717.36    26953.77    342.15 o
   1   3   5    43324.21    44435.53    619.67 o
   3   3   5    42793.26    43462.48    643.28 o
   5   3   5    36136.59    36472.71    650.29 o
   7   3   5    28876.07    28929.70    549.32 o
   9   3   5     4290.28     4429.59    213.71 o
  11   3   5     7863.91     8334.39    316.78 o
  13   3   5    14430.18    15638.59    471.55 o
  15   3   5    11140.31    11576.82    426.68 o
  17   3   5     1167.35     1357.26    328.40 o
  19   3   5     2562.48     2579.45    495.64 o
 -20   4   5     1092.07      981.05    192.85 o
 -18   4   5     3364.99     3213.17    289.25 o
 -16   4   5      661.37      815.56    152.04 o
 -14   4   5      505.53      363.52    225.03 o
 -12   4   5      847.12      780.32    101.10 o
 -10   4   5     3709.71     4166.15    174.12 o
  -8   4   5      218.11      241.84     63.79 o
  -6   4   5    14943.16    15499.08    341.84 o
  -4   4   5     3208.22     3308.49     90.00 o
  -2   4   5     5062.02     5920.08    125.66 o
   0   4   5     8969.52     9175.53    229.87 o
   2   4   5     2253.47     2312.74    129.55 o
   4   4   5     5778.16     5786.47    206.73 o
   6   4   5     6032.22     5762.22    375.91 o
   8   4   5      760.33      707.65    101.76 o
  10   4   5       56.76      109.30     59.54 o
  12   4   5     5050.75     5341.74    270.04 o
  14   4   5     6070.81     5364.97    301.77 o
  16   4   5        9.01      -89.81     89.81 o
  18   4   5       60.65       12.84    188.27 o
 -21   5   5       39.45      -62.51    123.37 o
 -19   5   5       10.72      -92.35     92.35 o
 -17   5   5      716.23      436.95    204.26 o
 -15   5   5     2046.43     2572.78    241.69 o
 -13   5   5      544.31      515.90     95.13 o
 -11   5   5     1823.85     1994.61    168.97 o
  -9   5   5      768.11      746.10    101.12 o
  -7   5   5     6938.05     7046.04    264.79 o
  -5   5   5      830.14      653.65     65.39 o
  -3   5   5      119.65      146.99     28.34 o
  -1   5   5     8143.97     8097.23    160.01 o
   1   5   5     7874.34     7814.25    197.48 o
   3   5   5     3435.50     3914.49    170.37 o
   5   5   5     4798.08     4806.22    199.17 o
   7   5   5     4511.26     4333.28    176.76 o
   9   5   5      987.39     1016.13    127.88 o
  11   5   5     2008.32     1938.58    216.44 o
  13   5   5      168.27      212.56     98.41 o
  15   5   5     3056.42     2957.14    256.17 o
  17   5   5     1142.09      862.02    215.81 o
 -20   6   5     4358.20     3846.91    341.34 o
 -18   6   5     2408.59     1951.57    292.72 o
 -16   6   5     2014.16     2143.62    231.51 o
 -14   6   5     8668.84     8600.09    302.56 o
 -12   6   5     6031.40     6089.25    240.04 o
 -10   6   5     8119.86     8680.49    308.07 o
  -8   6   5     9356.12     9743.01    315.84 o
  -6   6   5    25348.42    24810.93    380.21 o
  -4   6   5     6437.81     6396.88    172.37 o
  -2   6   5    31087.34    31414.87    419.94 o
   0   6   5    22086.17    21035.68    349.46 o
   2   6   5     6584.08     6160.92    187.12 o
   4   6   5    22394.60    23257.76    472.42 o
   6   6   5    16975.93    17599.94    366.92 o
   8   6   5     7960.70     7906.63    319.13 o
  10   6   5    29845.59    29649.34    635.72 o
  12   6   5    12160.28    12133.92    712.35 o
  14   6   5     3520.97     3803.13    339.44 o
  16   6   5     4030.90     3628.48    593.52 o
  18   6   5     2399.15     2162.16    536.29 o
 -19   7   5     3576.15     3395.71    527.73 o
 -17   7   5     1224.90     1351.87    200.44 o
 -15   7   5    11755.96    11604.40    440.65 o
 -13   7   5    15440.68    15888.67    415.99 o
 -11   7   5     4370.55     4446.69    237.83 o
  -9   7   5     7818.93     8082.96    297.78 o
  -7   7   5    18119.61    18406.69    432.18 o
  -5   7   5    20108.58    20666.74    353.38 o
  -3   7   5    15256.74    15432.90    358.98 o
  -1   7   5    43487.69    43934.79    566.70 o
   1   7   5    23247.64    23851.99    399.99 o
   3   7   5    14794.21    14259.71    310.36 o
   5   7   5    12829.39    13198.19    469.94 o
   7   7   5    28093.97    27607.59    498.39 o
   9   7   5    26019.88    26162.60    659.40 o
  11   7   5     9406.47     8626.40    341.81 o
  13   7   5     2599.61     2776.64    242.03 o
  15   7   5     4220.31     3987.51    380.72 o
  17   7   5     3854.83     3794.28    475.13 o
 -18   8   5     1757.21     1691.59    239.57 o
 -16   8   5      701.32      887.15    165.91 o
 -14   8   5     6944.02     6763.15    291.12 o
 -12   8   5     7283.48     7208.39    277.22 o
 -10   8   5     8039.69     8222.60    320.63 o
  -8   8   5     5062.25     5225.27    240.36 o
  -6   8   5     6617.80     6638.75    250.48 o
  -4   8   5     5215.41     5406.81    213.80 o
  -2   8   5     7720.61     7353.21    255.62 o
   0   8   5    15144.26    15043.33    570.67 o
   2   8   5     6140.22     6185.39    218.73 o
   4   8   5    10660.68    10846.62    318.62 o
   6   8   5     9895.61     9537.68    319.88 o
   8   8   5     2273.30     2331.09    145.26 o
  10   8   5      512.82      372.11     87.12 o
  12   8   5     2160.94     2102.08    493.14 o
  14   8   5     2793.70     2420.94    445.90 o
  16   8   5      873.15     1177.80    244.99 o
 -19   9   5      132.31      226.77    136.29 o
 -17   9   5       67.38       93.90    106.79 o
 -15   9   5       69.92       51.81     76.01 o
 -13   9   5       11.27        9.92     67.56 o
 -11   9   5     1469.39     1330.20    169.80 o
  -9   9   5     1603.11     1480.62    184.42 o
  -7   9   5     5684.51     5447.79    320.21 o
  -5   9   5       10.89      -48.59     54.22 o
  -3   9   5      939.37     1181.76    128.95 o
  -1   9   5       53.03       18.56     43.24 o
   1   9   5        5.75       -4.59     33.72 o
   3   9   5        5.83      -22.84     33.32 o
   5   9   5        5.13       28.39     49.50 o
   7   9   5     2812.84     2801.19    158.82 o
   9   9   5       97.86       34.50     55.10 o
  11   9   5       39.05       22.79     89.44 o
  13   9   5        3.96       76.07    111.97 o
  15   9   5       71.91      -56.29    115.29 o
  17   9   5        0.58        7.72    149.11 o
 -18  10   5      938.04     1096.79    259.14 o
 -16  10   5     3199.58     3328.47    298.97 o
 -14  10   5     4109.72     4406.22    318.12 o
 -12  10   5     1225.59     1292.78    381.53 o
 -10  10   5    12363.87    11660.82    520.04 o
  -8  10   5     7746.95     7151.24    605.11 o
  -6  10   5     4335.99     4296.79    321.22 o
  -4  10   5     1178.93     1195.59    139.69 o
  -2  10   5     9510.75     9363.30    322.22 o
   0  10   5    14159.65    13982.94    422.60 o
   2  10   5     4095.85     4375.20    192.49 o
   4  10   5     5298.16     5171.95    215.61 o
   6  10   5     4878.65     5130.04    335.98 o
   8  10   5     4104.14     3789.41    190.56 o
  10  10   5     3643.56     3536.19    789.45 o
  12  10   5     1965.10     1739.79    267.86 o
  14  10   5     1494.55     1419.68    260.99 o
  16  10   5     1319.92     1208.89    299.17 o
 -17  11   5     2290.84     1845.75    771.98 o
 -15  11   5     5158.36     5610.39    364.10 o
 -13  11   5     3729.43     3647.42    479.23 o
 -11  11   5     4759.08     5643.31    420.96 o
  -9  11   5    11867.11    10943.84    510.57 o
  -7  11   5    15348.50    14781.86    735.43 o
  -5  11   5    28313.02    26945.42    772.06 o
  -3  11   5    14447.40    14519.67    423.47 o
  -1  11   5    16157.76    16015.93    717.65 o
   1  11   5    13870.83    14459.91    430.67 o
   3  11   5     8282.68     8291.86    270.91 o
   5  11   5     7775.40     8023.98    276.84 o
   7  11   5    11273.98    11333.04    432.94 o
   9  11   5     6200.59     6144.32    413.07 o
  11  11   5     6357.71     6813.33    452.44 o
  13  11   5     6184.78     5611.27    464.61 o
  15  11   5     3035.87     2968.17    379.76 o
 -16  12   5     1584.54     1693.14    764.85 o
 -14  12   5     3623.45     3915.01    321.78 o
 -12  12   5     3330.31     3560.42    374.26 o
 -10  12   5     5701.24     7455.59    895.71 o
  -8  12   5     3944.43     4257.15    366.24 o
  -6  12   5     4127.30     4170.54    345.32 o
  -4  12   5    13720.51    13724.59    819.76 o
  -2  12   5    15168.39    14488.61    600.01 o
   0  12   5    11450.65    10859.27    382.57 o
   2  12   5    11431.91    11936.51    521.55 o
   4  12   5     3098.01     3311.65    204.02 o
   6  12   5     7266.32     7194.85    324.78 o
   8  12   5     7281.37     6474.50    423.59 o
  10  12   5     5211.78     5532.95    431.28 o
  12  12   5     4661.81     4348.91    418.16 o
  14  12   5     1610.63     2093.44    321.81 o
 -15  13   5      616.45      418.93    190.49 o
 -13  13   5      726.65      672.36    204.51 o
 -11  13   5      226.37      228.48    134.88 o
  -9  13   5      288.69      244.99    312.18 o
  -7  13   5      458.21      305.48    326.26 o
  -5  13   5      189.56      459.58    148.84 o
  -3  13   5      595.18      441.54    139.49 o
  -1  13   5      860.16     1010.70    155.02 o
   1  13   5     2016.86     1789.99    200.64 o
   3  13   5       83.50      -44.28     79.02 o
   5  13   5      791.87      739.85    177.23 o
   7  13   5     2051.23     1965.57    222.08 o
   9  13   5     1310.23     1294.73    245.01 o
  11  13   5      724.84      573.50    244.79 o
  13  13   5       47.30       37.44    149.97 o
 -14  14   5     1751.32     1812.46    451.42 o
 -12  14   5      553.01      526.17    189.60 o
 -10  14   5      444.55      158.04    235.16 o
  -8  14   5     1442.15     1379.68    248.10 o
  -6  14   5     2232.07     1686.96    411.31 o
  -4  14   5     1237.70     1181.73    217.32 o
  -2  14   5     2047.30     1733.87    245.80 o
   0  14   5      596.32      403.78    114.60 o
   2  14   5     2102.00     1811.94    287.73 o
   4  14   5     2187.75     1937.98    322.16 o
   6  14   5      559.79      800.65    207.07 o
   8  14   5      833.50      978.01    215.80 o
  10  14   5      235.17      345.96    165.80 o
  12  14   5      261.86      238.66    167.03 o
 -11  15   5     4064.01     4539.81    848.11 o
  -9  15   5     5072.81     5199.22    460.34 o
  -7  15   5     4657.78     4719.27    428.59 o
  -5  15   5     3221.25     2866.00    337.85 o
  -3  15   5     4897.71     4416.87    386.61 o
  -1  15   5     7802.16     7202.33    412.69 o
   1  15   5     5211.40     5245.48    428.73 o
   3  15   5     4782.94     4971.45    424.41 o
   5  15   5     5236.81     5933.30   1093.26 o
   7  15   5     5532.58     5981.17    730.62 o
   9  15   5     2827.42     2546.29    535.93 o
 -10  16   5     2740.87     2728.35    482.80 o
  -8  16   5     4811.83     4213.74    844.90 o
  -6  16   5     3417.14     4473.51    431.42 o
  -4  16   5     3815.36     3397.90    377.61 o
  -2  16   5     6669.39     7609.77    477.94 o
   0  16   5     5087.32     4780.13    428.85 o
   2  16   5     6950.88     7603.73    508.48 o
   4  16   5     5105.36     5441.17    460.44 o
   6  16   5     6937.41     7933.41    835.10 o
   8  16   5     4062.41     3507.62    630.42 o
  -7  17   5     1378.83     1115.78    253.34 o
  -5  17   5     1897.87     1265.32    268.06 o
  -3  17   5     1624.81     1230.42    247.63 o
  -1  17   5     1369.95     1567.85    402.22 o
   1  17   5     2210.28     1842.29    319.12 o
   3  17   5     1707.88     2182.20    343.05 o
   5  17   5     2460.60     1964.01    481.73 o
 -20   0   6     2219.41     1922.29    417.19 o
 -18   0   6     1587.89     1271.19    339.81 o
 -16   0   6     4604.32     4776.31    541.28 o
 -14   0   6     7681.42     7849.97    575.87 o
 -12   0   6      839.55      945.98    221.43 o
 -10   0   6    27727.02    27428.71    635.76 o
  -8   0   6    43133.29    43108.59    754.67 o
  -6   0   6    28073.44    27285.70    521.21 o
  -4   0   6    24393.42    23855.14    694.25 o
  -2   0   6    35108.78    35628.14    912.83 o
   0   0   6    12191.27    10667.97    446.79 o
   2   0   6   155592.55   155813.16   2102.37 o
   4   0   6    42574.50    40088.16   1092.54 o
   6   0   6     2914.21     1954.74    256.38 o
   8   0   6    29750.74    31352.46   1054.75 o
  10   0   6    12855.70    13004.60    689.26 o
  12   0   6     7253.70     6443.29    513.82 o
  14   0   6     1954.47     2078.82    384.39 o
  16   0   6     9867.27     9423.17    704.95 o
  18   0   6     2700.48     2798.75    500.99 o
 -21   1   6     1489.19     1726.22    310.19 o
 -19   1   6     1117.08     1462.67    365.49 o
 -17   1   6     1629.61     1580.82    246.79 o
 -15   1   6     6250.54     6710.47    308.33 o
 -13   1   6     2497.70     2530.59    303.99 o
 -11   1   6     5489.09     5340.78    189.37 o
  -9   1   6    27785.15    27793.46    379.60 o
  -7   1   6    10048.39     9722.41    181.64 o
  -5   1   6    14064.43    13660.29    249.29 o
  -3   1   6    11229.38    11867.44    321.31 o
  -1   1   6     7564.64     7374.30    371.55 o
   1   1   6    18781.85    17550.12    354.31 o
   3   1   6    42951.46    42657.82    656.80 o
   5   1   6     4756.75     4246.28    225.57 o
   7   1   6    12986.96    14101.40    688.37 o
   9   1   6    11891.94    12061.25    453.68 o
  11   1   6     8795.67     8598.39    407.14 o
  13   1   6     1205.48     1111.95    200.69 o
  15   1   6     4745.41     4614.21    383.76 o
  17   1   6     3874.89     4022.26    384.23 o
  19   1   6      987.07     1522.13    283.93 o
 -20   2   6       75.07      128.53    138.46 o
 -18   2   6       28.10      163.04    125.88 o
 -16   2   6      504.79      430.90    114.60 o
 -14   2   6      198.17      208.50     82.44 o
 -12   2   6       16.51       -2.82     44.12 o
 -10   2   6     6232.86     6452.19    180.39 o
  -8   2   6     9692.25    10017.81    249.48 o
  -6   2   6      416.71      483.79     56.82 o
  -4   2   6      486.52      590.78     60.86 o
  -2   2   6    10199.12    11367.51    378.19 o
   0   2   6     2806.74     3532.48    177.42 o
   2   2   6     3006.28     3073.74    202.65 o
   4   2   6     5332.16     5786.24    188.22 o
   6   2   6      500.37      488.90     97.90 o
   8   2   6      205.65       35.95     79.41 o
  10   2   6     1572.54     1870.53    180.20 o
  12   2   6       27.12       75.23     76.28 o
  14   2   6      899.22      600.28    179.00 o
  16   2   6      798.82      725.02    260.30 o
  18   2   6        7.01      151.06    158.97 o
 -21   3   6       86.47      -51.18    130.32 o
 -19   3   6     1120.61      828.94    207.39 o
 -17   3   6      929.24      717.10    232.39 o
 -15   3   6     1996.59     2195.48    241.31 o
 -13   3   6     1381.94     1244.90    155.26 o
 -11   3   6     4545.81     4638.08    187.83 o
  -9   3   6     2373.58     2476.57    158.83 o
  -7   3   6      657.17      876.13     72.24 o
  -5   3   6     8443.87     8386.27    187.16 o
  -3   3   6    29583.22    31905.05    367.27 o
  -1   3   6    24951.16    24622.79    419.74 o
   1   3   6      102.82      445.61     68.10 o
   3   3   6     3398.45     3114.46    153.89 o
   5   3   6     5279.97     5178.04    204.44 o
   7   3   6     4732.14     4755.55    331.83 o
   9   3   6      252.41      255.27     80.49 o
  11   3   6     7904.87     8301.24    335.35 o
  13   3   6     2000.77     2246.19    221.04 o
  15   3   6      436.07      394.58    123.17 o
  17   3   6     1563.21     1540.06    315.75 o
 -20   4   6     1024.59     1290.91    267.26 o
 -18   4   6     5227.97     5345.52    450.43 o
 -16   4   6     5109.93     4780.90    317.35 o
 -14   4   6     5954.18     6114.09    299.67 o
 -12   4   6     5181.90     5204.96    214.15 o
 -10   4   6    19769.02    19860.14    755.79 o
  -8   4   6    12117.26    11854.75    407.17 o
  -6   4   6    15249.14    14872.24    350.03 o
  -4   4   6    15575.47    15005.31    257.07 o
  -2   4   6    16071.86    15101.72    230.62 o
   0   4   6    11277.45    10749.99    244.88 o
   2   4   6    27191.16    26226.58    481.38 o
   4   4   6    20668.82    20539.72    385.82 o
   6   4   6    14399.23    14240.48    327.86 o
   8   4   6     6997.55     6992.42    276.33 o
  10   4   6     9754.59     9929.26    354.01 o
  12   4   6    17627.90    17531.51    508.64 o
  14   4   6     2779.34     2614.23    334.04 o
  16   4   6     5151.34     5326.60    419.83 o
  18   4   6     2331.47     2174.47    319.27 o
 -21   5   6      838.04      706.21    214.04 o
 -19   5   6     4589.88     4097.86    338.75 o
 -17   5   6     8423.27     8562.75    396.92 o
 -15   5   6     4998.87     5044.92    317.67 o
 -13   5   6     6856.98     7414.36    509.78 o
 -11   5   6     8607.65     9388.30    285.66 o
  -9   5   6    15853.98    15053.06    390.64 o
  -7   5   6     7039.50     6801.10    239.57 o
  -5   5   6    18275.22    18748.67    322.08 o
  -3   5   6    45232.08    45518.57    482.37 o
  -1   5   6    23647.90    22459.06    294.97 o
   1   5   6    16039.40    15916.82    353.71 o
   3   5   6    33653.82    32225.56    567.14 o
   5   5   6    12310.18    12657.60    306.26 o
   7   5   6     5079.91     5144.48    201.90 o
   9   5   6     8814.64     8959.02    459.79 o
  11   5   6    28933.28    28529.61    665.44 o
  13   5   6     8480.16     8942.66    373.09 o
  15   5   6     5627.71     6068.02    481.79 o
  17   5   6     4114.31     4390.18    426.09 o
 -20   6   6      139.12      286.65    142.23 o
 -18   6   6     1191.56     1103.64    194.46 o
 -16   6   6     3735.37     3490.36    289.37 o
 -14   6   6     4511.49     4104.88    283.13 o
 -12   6   6     2277.50     2304.71    238.09 o
 -10   6   6     2448.51     2713.57    199.02 o
  -8   6   6     3418.53     3388.98    325.20 o
  -6   6   6     1735.46     1626.30    190.18 o
  -4   6   6    14121.41    14392.68    278.84 o
  -2   6   6    12218.33    13164.86    263.17 o
   0   6   6    13929.97    13798.39    285.85 o
   2   6   6     8958.43     8996.18    239.19 o
   4   6   6     4406.69     4585.14    207.06 o
   6   6   6      470.83      544.31     84.29 o
   8   6   6     1952.44     1910.07    180.78 o
  10   6   6    22523.97    22502.96   1361.77 o
  12   6   6     3286.43     3351.41    254.79 o
  14   6   6     1186.75     1072.79    193.10 o
  16   6   6     2922.03     2766.08    346.04 o
 -19   7   6      412.71      509.94    156.90 o
 -17   7   6        5.65      -47.15     85.41 o
 -15   7   6     1434.08     1471.45    193.43 o
 -13   7   6      178.11      249.63     80.91 o
 -11   7   6      288.19      275.93     91.44 o
  -9   7   6      638.64      516.88    100.27 o
  -7   7   6      336.43      234.92     72.52 o
  -5   7   6      236.89      303.69     55.37 o
  -3   7   6      445.55      397.93     79.68 o
  -1   7   6       14.56       73.17     33.61 o
   1   7   6      184.87      125.09     65.16 o
   3   7   6     1425.78     1276.63    186.36 o
   5   7   6      283.53      266.05     60.75 o
   7   7   6     1406.06     1163.68    163.56 o
   9   7   6      299.04      166.90     75.46 o
  11   7   6        7.30       28.35     71.16 o
  13   7   6      167.58      158.71     97.23 o
  15   7   6      878.14      684.58    441.26 o
  17   7   6      380.68       50.08    174.72 o
 -18   8   6     1180.60     1172.89    202.27 o
 -16   8   6     1487.62     1703.20    244.44 o
 -14   8   6    10665.01    10935.62    365.69 o
 -12   8   6    11613.30    11454.64    352.85 o
 -10   8   6     8189.49     7897.81    316.19 o
  -8   8   6     3634.47     3822.74    254.68 o
  -6   8   6     8650.56     8278.64    281.70 o
  -4   8   6    16397.13    15539.10    449.82 o
  -2   8   6     9810.96    10152.51    312.24 o
   0   8   6    10135.98    10142.76    258.79 o
   2   8   6     2853.55     2881.04    158.22 o
   4   8   6     4224.07     4052.42    217.09 o
   6   8   6    31516.84    30958.83    557.36 o
   8   8   6    20542.96    20291.18    400.41 o
  10   8   6     5902.23     5727.04    336.18 o
  12   8   6     2641.41     2404.76    231.52 o
  14   8   6     2891.25     2733.71    698.53 o
  16   8   6     5235.62     4688.50    448.16 o
 -19   9   6     1883.31     2447.00    346.07 o
 -17   9   6     2783.43     3038.88    297.59 o
 -15   9   6     2114.45     2306.72    230.59 o
 -13   9   6     5828.98     5276.38    272.06 o
 -11   9   6    11399.85    11369.88    430.61 o
  -9   9   6    27645.89    27482.18    642.27 o
  -7   9   6    15013.07    14812.66    823.33 o
  -5   9   6    12792.65    13224.70    515.96 o
  -3   9   6    24937.79    24735.38    531.06 o
  -1   9   6    16279.35    15661.09    417.02 o
   1   9   6    10570.43    10426.57    287.60 o
   3   9   6    24738.72    24099.39    491.72 o
   5   9   6    36657.32    36799.75    725.38 o
   7   9   6    23063.47    23042.32    431.51 o
   9   9   6     7604.55     7640.29    342.00 o
  11   9   6     6978.25     6455.48    321.21 o
  13   9   6     3797.56     3611.21    398.29 o
  15   9   6     6578.15     6275.32    949.56 o
 -18  10   6     1200.68     1006.48    205.44 o
 -16  10   6     1743.42     1745.02    220.58 o
 -14  10   6     2161.87     2313.62    212.20 o
 -12  10   6      873.43      957.74    198.76 o
 -10  10   6     1692.25     1576.75    240.63 o
  -8  10   6    10188.87     9387.96    450.62 o
  -6  10   6    10596.79    10908.29    470.80 o
  -4  10   6     9698.85     9516.12    427.61 o
  -2  10   6    10927.03    10176.98    532.93 o
   0  10   6     8061.15     8289.24    314.55 o
   2  10   6    14000.20    14426.00    354.69 o
   4  10   6    10929.62    11101.20    320.23 o
   6  10   6     5381.17     5328.14    230.76 o
   8  10   6     5362.98     5458.20    222.49 o
  10  10   6     3894.76     4164.03    526.66 o
  12  10   6     1036.13      693.83    203.78 o
  14  10   6     3206.90     3803.73    411.24 o
 -17  11   6        7.24       81.55    156.08 o
 -15  11   6        3.77       13.04    113.75 o
 -13  11   6      109.58       -8.23     90.95 o
 -11  11   6      469.10      287.91    137.52 o
  -9  11   6       39.34        6.27     86.70 o
  -7  11   6       33.99       64.48     84.84 o
  -5  11   6      182.07      299.27    115.59 o
  -3  11   6       63.02       26.48     54.61 o
  -1  11   6      112.13       62.54     72.03 o
   1  11   6       40.69       46.64     66.29 o
   3  11   6      156.29      238.41     85.12 o
   5  11   6      585.71      550.06    102.20 o
   7  11   6      343.13      242.14     78.44 o
   9  11   6        6.63       32.01    105.61 o
  11  11   6       12.33       23.82    105.78 o
  13  11   6        3.99      116.07    129.20 o
 -16  12   6      666.52      388.53    155.28 o
 -14  12   6      540.06      650.88    160.83 o
 -12  12   6     1398.10     1604.01    341.06 o
 -10  12   6     1429.76     1672.81    490.29 o
  -8  12   6      810.01      952.57    201.40 o
  -6  12   6     2058.05     1918.00    256.33 o
  -4  12   6     6416.99     5881.62    366.77 o
  -2  12   6     7963.94     8063.73    547.60 o
   0  12   6     6101.73     5988.81    295.51 o
   2  12   6     3962.41     3729.43    261.84 o
   4  12   6     3729.65     3705.79    266.10 o
   6  12   6     2313.48     2200.45    185.22 o
   8  12   6      547.77      496.07    133.06 o
  10  12   6     1860.70     2056.91    299.16 o
  12  12   6     3301.66     3658.84    454.45 o
 -15  13   6     2894.87     2833.12    376.14 o
 -13  13   6     3984.32     4366.84    441.97 o
 -11  13   6     3713.19     4068.46    403.57 o
  -9  13   6     4166.04     4190.83    395.80 o
  -7  13   6     3941.95     3668.21    808.89 o
  -5  13   6     9279.60     9091.53    478.02 o
  -3  13   6    12870.71    12521.21    548.92 o
  -1  13   6    10795.79    10867.38    552.20 o
   1  13   6     6128.21     5910.27    313.34 o
   3  13   6     8568.40     8872.20    375.99 o
   5  13   6     6837.29     7391.58    437.45 o
   7  13   6     5085.52     5298.63    328.64 o
   9  13   6     6071.26     6438.05    548.05 o
  11  13   6     5046.95     4473.15    432.62 o
 -12  14   6     4053.67     4472.95    443.10 o
 -10  14   6     4673.58     4686.25    442.34 o
  -8  14   6     2333.15     1846.63    280.93 o
  -6  14   6     3110.73     3315.29    587.10 o
  -4  14   6     8770.99     9045.76    878.78 o
  -2  14   6    15115.31    14485.38    608.06 o
   0  14   6     4103.77     3737.91    284.59 o
   2  14   6     3462.70     2996.54    261.33 o
   4  14   6     5407.55     5414.05    766.63 o
   6  14   6     5792.31     6983.51    650.03 o
   8  14   6     6048.50     5742.98    719.21 o
  10  14   6     2851.39     2641.94    404.71 o
 -11  15   6      981.43     1008.38    239.53 o
  -9  15   6      984.28      913.51    219.52 o
  -7  15   6      138.76      151.52    137.86 o
  -5  15   6      739.24      896.57    212.17 o
  -3  15   6     3284.75     3555.83    362.10 o
  -1  15   6     1353.52     1138.63    245.32 o
   1  15   6      247.49      136.87    106.14 o
   3  15   6     1218.82     1479.81    274.96 o
   5  15   6     1210.91      774.69    323.41 o
   7  15   6     1309.30     1031.92    346.95 o
   9  15   6      449.11      256.73    283.83 o
 -10  16   6      282.66       10.34    209.31 o
  -8  16   6      962.35      715.91    215.19 o
  -6  16   6      874.67     1365.68    361.39 o
  -4  16   6      124.40        5.92    116.24 o
  -2  16   6      129.15      162.08    134.22 o
   0  16   6      630.89      478.52    286.33 o
   2  16   6      814.41      879.26    436.27 o
   4  16   6      937.94      730.55    321.81 o
   6  16   6       22.29       72.03    209.31 o
  -5  17   6     2456.10     1935.93    318.45 o
  -3  17   6      814.80     1041.82    248.66 o
  -1  17   6     3462.05     3447.00    583.00 o
   1  17   6     2057.22     2866.14    540.92 o
   3  17   6     3564.25     2539.81    371.21 o
 -21   1   7      878.84      636.03    236.23 o
 -19   1   7     1870.87     1539.08    263.62 o
 -17   1   7     2291.81     2320.65    298.21 o
 -15   1   7     2230.60     2105.20    262.51 o
 -13   1   7     5307.86     5635.02    300.53 o
 -11   1   7      769.74      650.66     82.08 o
  -9   1   7     2508.79     2595.17    115.29 o
  -7   1   7     4902.54     4813.93    153.94 o
  -5   1   7    12204.14    12163.84    345.44 o
  -3   1   7      941.98      773.12    101.42 o
  -1   1   7    27402.71    28841.26    494.19 o
   1   1   7    20028.92    19575.92    489.75 o
   3   1   7     8483.82     8543.41    545.81 o
   5   1   7     8778.98     9543.98    660.02 o
   7   1   7    14072.03    14519.86    688.72 o
   9   1   7     8279.09     8716.03    401.02 o
  11   1   7     3015.26     2909.96    286.42 o
  13   1   7     3860.00     4111.25    500.09 o
  15   1   7     1708.20     1935.55    280.70 o
  17   1   7     1639.07     1306.23    269.75 o
 -20   2   7     2565.28     2409.28    338.44 o
 -18   2   7     5428.57     5211.64    445.18 o
 -16   2   7     1755.00     1641.10    250.03 o
 -14   2   7     6988.24     6589.66    358.07 o
 -12   2   7    18405.46    19033.21    488.25 o
 -10   2   7    16184.40    15866.99    340.11 o
  -8   2   7    13419.15    12735.84    264.16 o
  -6   2   7    17241.57    17428.71    308.34 o
  -4   2   7    15742.34    14783.58    311.89 o
  -2   2   7    51101.38    53013.65    882.07 o
   0   2   7    52340.68    53156.08    914.10 o
   2   2   7    20271.14    18467.53    422.80 o
   4   2   7    29612.25    30360.87    571.85 o
   6   2   7    10853.60    10634.90    399.00 o
   8   2   7    27127.20    27897.94    730.53 o
  10   2   7     5639.19     6326.17    355.37 o
  12   2   7    11931.09    12232.94    529.96 o
  14   2   7     6796.84     6874.52    420.86 o
  16   2   7     2390.07     2671.99    336.25 o
  18   2   7     2671.64     2581.46    559.46 o
 -21   3   7     1834.98     2307.31    352.25 o
 -19   3   7     3677.90     3618.54    515.61 o
 -17   3   7     3165.42     3037.26    271.59 o
 -15   3   7     1627.37     1515.85    185.34 o
 -13   3   7     8505.51     8209.09    332.31 o
 -11   3   7    12179.64    11818.53    306.28 o
  -9   3   7    21786.63    21001.31    451.08 o
  -7   3   7    31772.85    32342.73    456.49 o
  -5   3   7    17301.38    17165.69    300.94 o
  -3   3   7    13713.64    14120.20    257.05 o
  -1   3   7    29814.99    29038.83    602.88 o
   1   3   7    13724.08    13317.25    327.80 o
   3   3   7    24211.91    24340.25    461.40 o
   5   3   7     9709.29     9657.78    270.23 o
   7   3   7    17304.51    16397.73    551.16 o
   9   3   7     7009.81     6428.07    285.32 o
  11   3   7     9481.79    10479.36    404.01 o
  13   3   7    11259.01    11322.05    427.65 o
  15   3   7     3055.29     2668.43    487.61 o
  17   3   7     2061.91     1967.13    437.16 o
 -20   4   7      779.90      566.64    201.57 o
 -18   4   7      983.69     1509.65    226.57 o
 -16   4   7      185.79      220.16    104.06 o
 -14   4   7      539.58      549.78    119.89 o
 -12   4   7     2627.70     2598.90    175.85 o
 -10   4   7     1399.54     1363.04    140.02 o
  -8   4   7     3874.87     4021.54    199.63 o
  -6   4   7     1499.54     1540.67    129.81 o
  -4   4   7      136.81      126.68     37.65 o
  -2   4   7     2583.09     2660.92    139.63 o
   0   4   7     9421.72     9192.60    271.77 o
   2   4   7     2717.83     2708.27    205.97 o
   4   4   7      118.99      112.24     67.11 o
   6   4   7     4710.45     4657.99    234.74 o
   8   4   7      115.06       41.81     63.31 o
  10   4   7     1531.74     1481.77    170.39 o
  12   4   7     6598.47     6751.54    339.84 o
  14   4   7      587.15      514.62    240.10 o
  16   4   7      948.58     1240.56    193.29 o
 -19   5   7      857.64      856.30    182.05 o
 -17   5   7     1312.65     1071.02    179.98 o
 -15   5   7      193.58      165.76     90.00 o
 -13   5   7     1545.63     1677.00    329.78 o
 -11   5   7     1274.96     1196.07    129.15 o
  -9   5   7     1721.14     2151.75    249.32 o
  -7   5   7     7988.33     8376.96    273.35 o
  -5   5   7    18158.53    19098.26    492.63 o
  -3   5   7       39.07       51.03     28.01 o
  -1   5   7     1289.30     1185.94     95.87 o
   1   5   7     3163.49     3217.72    165.00 o
   3   5   7     5989.45     6108.02    237.26 o
   5   5   7     3488.20     3353.51    178.16 o
   7   5   7     2650.42     2424.03    171.55 o
   9   5   7     2750.68     2790.09    221.57 o
  11   5   7      762.37      629.44    128.44 o
  13   5   7     1899.54     1901.37    221.57 o
  15   5   7      159.60       42.26    108.92 o
  17   5   7      236.04      201.34    131.45 o
 -20   6   7      508.71      582.42    175.37 o
 -18   6   7     3848.53     3978.65    329.55 o
 -16   6   7     7436.61     7262.62    365.16 o
 -14   6   7     6326.49     6889.78    332.63 o
 -12   6   7     7475.77     7695.38    353.17 o
 -10   6   7     9493.04    10000.00    340.29 o
  -8   6   7     9535.96    10332.44    395.69 o
  -6   6   7    19838.25    19324.30    432.44 o
  -4   6   7    17826.18    17836.99    329.42 o
  -2   6   7     7126.06     6989.34    195.77 o
   0   6   7    16074.48    16236.47    329.87 o
   2   6   7    26237.60    25575.01    739.07 o
   4   6   7    10912.29    10623.52    432.39 o
   6   6   7     8866.04     9033.17    282.54 o
   8   6   7    16894.15    17458.45    484.07 o
  10   6   7     2365.44     2108.00    218.50 o
  12   6   7     7067.20     7051.90    338.67 o
  14   6   7     6845.42     6341.01    574.80 o
  16   6   7     5892.16     5661.70    376.99 o
 -19   7   7      291.30      261.22    139.92 o
 -17   7   7     1886.67     1763.47    334.20 o
 -15   7   7     5046.96     5122.45    456.13 o
 -13   7   7    12242.81    11923.78    366.34 o
 -11   7   7     9612.56     9581.68    412.87 o
  -9   7   7     4096.58     4346.00    227.03 o
  -7   7   7    15853.27    16352.02    413.61 o
  -5   7   7    22250.94    22132.70    467.47 o
  -3   7   7    13475.33    12976.26    353.08 o
  -1   7   7    16360.68    15092.72    316.60 o
   1   7   7    21634.78    21877.15    411.29 o
   3   7   7    12590.69    11878.77    341.43 o
   5   7   7     1280.77     1573.15    160.63 o
   7   7   7    31014.98    30582.77    572.59 o
   9   7   7    10348.97     9960.86    375.71 o
  11   7   7     5481.56     5317.87    378.86 o
  13   7   7     5672.03     5688.19    346.91 o
  15   7   7     4230.37     4406.46    426.58 o
 -18   8   7     1201.78     1081.15    248.27 o
 -16   8   7      317.32      138.69    230.37 o
 -14   8   7       26.72      -15.97     68.09 o
 -12   8   7     2226.51     2115.11    421.00 o
 -10   8   7     4232.58     4100.59    252.03 o
  -8   8   7     3438.46     3569.84    295.96 o
  -6   8   7     5399.62     5449.30    317.56 o
  -4   8   7     5112.80     4554.60    262.07 o
  -2   8   7     4875.51     4735.55    220.64 o
   0   8   7     4999.35     5075.84    188.58 o
   2   8   7     4060.32     3934.70    183.01 o
   4   8   7     1928.15     1986.74    153.79 o
   6   8   7    18671.22    17980.72    386.47 o
   8   8   7     5835.16     5620.83    220.78 o
  10   8   7     1332.72     1413.18    195.34 o
  12   8   7     7315.57     7111.12    352.34 o
  14   8   7     1192.47      997.07    232.27 o
  16   8   7      664.23      618.57    281.69 o
 -17   9   7       81.35        9.54    110.18 o
 -15   9   7      160.91       94.40     84.27 o
 -13   9   7      779.46      621.59    119.31 o
 -11   9   7      256.71      158.28     86.69 o
  -9   9   7       96.56       78.03     87.15 o
  -7   9   7      258.45      224.07    105.25 o
  -5   9   7       68.75      -26.19     56.03 o
  -3   9   7      683.69      623.26    103.35 o
  -1   9   7     1020.07     1223.67    209.21 o
   1   9   7     5421.34     4884.28    256.24 o
   3   9   7      360.52      407.92     81.96 o
   5   9   7       14.47       41.82     57.62 o
   7   9   7       24.05        4.99     58.69 o
   9   9   7      297.53      135.28     75.23 o
  11   9   7       18.66       51.84     93.38 o
  13   9   7      145.57      128.88    138.11 o
  15   9   7        0.19      -35.97    145.92 o
 -16  10   7     1313.62     1256.89    223.15 o
 -14  10   7     1019.52     1255.23    163.85 o
 -12  10   7     1118.45      850.56    201.03 o
 -10  10   7     1240.90     1661.57    243.24 o
  -8  10   7     2439.48     2400.35    278.21 o
  -6  10   7     7094.82     6824.18    381.34 o
  -4  10   7     8110.11     8123.34    408.72 o
  -2  10   7     2500.99     2509.85    202.08 o
   0  10   7      210.66      117.19     75.59 o
   2  10   7     7960.96     8304.58    334.67 o
   4  10   7    10209.05    10328.44    318.32 o
   6  10   7     2827.64     2639.74    194.72 o
   8  10   7     4503.02     4165.57    216.77 o
  10  10   7     4119.29     3863.44    290.49 o
  12  10   7     2966.40     2583.17    332.94 o
  14  10   7     1015.00      636.14    199.60 o
 -15  11   7     2910.40     3047.31    302.59 o
 -13  11   7     4850.68     5548.29    450.59 o
 -11  11   7     3656.43     3765.84    367.49 o
  -9  11   7     3043.77     3463.97    344.04 o
  -7  11   7     7735.39     7946.11    434.92 o
  -5  11   7    11218.95    12168.08    739.89 o
  -3  11   7     7110.20     6874.21    385.28 o
  -1  11   7     9300.92     9289.11    493.01 o
   1  11   7    19460.64    19628.10    671.74 o
   3  11   7    20814.01    20657.12    557.58 o
   5  11   7     7255.87     7334.89    283.82 o
   7  11   7    10069.51    10257.68    308.59 o
   9  11   7     4336.44     4186.75    257.23 o
  11  11   7     7109.26     7209.18    482.96 o
  13  11   7     3552.99     3522.06    510.26 o
 -14  12   7     3773.93     3668.28    490.79 o
 -12  12   7     3021.09     3715.85    396.09 o
 -10  12   7     1734.46     1882.03    280.92 o
  -8  12   7     4765.30     5214.35    418.66 o
  -6  12   7    10857.01    11333.52    531.75 o
  -4  12   7    11147.20    10242.87    494.86 o
  -2  12   7     8672.23     8630.05    455.42 o
   0  12   7     5871.85     6280.80    307.65 o
   2  12   7     9350.02     9388.16    382.49 o
   4  12   7     9145.18     9067.83    380.81 o
   6  12   7     5940.91     6390.32    314.36 o
   8  12   7     5694.96     6206.75    347.55 o
  10  12   7     4632.34     3716.96    441.44 o
  12  12   7     2373.11     2841.95    376.46 o
 -13  13   7     1068.37     1248.80    251.73 o
 -11  13   7      215.95      104.52    118.11 o
  -9  13   7      386.51       82.38    116.81 o
  -7  13   7      766.48      460.98    155.64 o
  -5  13   7     2558.77     2549.80    304.73 o
  -3  13   7     1715.11     1350.10    227.34 o
  -1  13   7      211.91      150.72     89.92 o
   1  13   7      575.74      503.03    122.16 o
   3  13   7      678.15      721.31    148.52 o
   5  13   7      677.10      505.94    131.37 o
   7  13   7      544.78      537.62    187.68 o
   9  13   7     1660.42     1665.85    440.01 o
  11  13   7      356.29      315.93    178.98 o
 -12  14   7      403.42      210.97    216.80 o
 -10  14   7      883.92     1199.65    255.16 o
  -8  14   7      150.37      210.41    138.92 o
  -6  14   7      676.55      503.89    194.33 o
  -4  14   7     1126.66     1147.51    218.04 o
  -2  14   7     1668.83     1599.90    249.63 o
   0  14   7     2724.66     2848.38    262.78 o
   2  14   7     1896.37     1886.47    223.11 o
   4  14   7      182.48       54.79    111.56 o
   6  14   7     1085.94      750.83    217.24 o
   8  14   7     2968.02     3070.46    578.01 o
  10  14   7      499.52      151.72    229.99 o
 -11  15   7     3486.30     3846.19    649.86 o
  -9  15   7     4148.59     4578.42    450.20 o
  -7  15   7     2276.29     2204.30    326.44 o
  -5  15   7     6217.29     6536.03    667.33 o
  -3  15   7     3470.85     3513.68    693.36 o
  -1  15   7     4686.69     3965.43    491.54 o
   1  15   7     6427.56     6438.12    366.70 o
   3  15   7     3917.26     3430.84    384.93 o
   5  15   7     5178.38     5859.24    501.52 o
  -8  16   7     3059.92     3017.74    382.35 o
  -6  16   7     4224.22     4398.03    443.97 o
  -4  16   7     7229.59     6920.00    510.22 o
  -2  16   7     3643.43     3781.11    393.79 o
   0  16   7     3992.68     4404.88    415.39 o
   2  16   7     4511.35     4678.63    452.43 o
   4  16   7     3823.41     4442.43    444.65 o
  -3  17   7     1269.86      718.01    213.09 o
  -1  17   7     1508.44     1285.80    404.35 o
   1  17   7     2067.32     2452.87    526.66 o
 -20   0   8     1520.24     1690.87    426.11 o
 -18   0   8     3258.30     3757.57    555.54 o
 -16   0   8    10437.39    11065.55    758.08 o
 -14   0   8    10590.18    11009.57    706.37 o
 -12   0   8     9381.52     9183.92    383.80 o
 -10   0   8    10480.42    10372.14    383.98 o
  -8   0   8    25219.61    24235.03    588.62 o
  -6   0   8    19146.48    20023.76    699.60 o
  -4   0   8    18639.31    19242.86    683.55 o
  -2   0   8    33192.13    31831.34    939.22 o
   0   0   8    39206.85    39400.53    803.25 o
   2   0   8     4433.21     4817.15    255.50 o
   4   0   8    30892.98    29849.50    995.20 o
   6   0   8    24005.88    24985.48    953.12 o
   8   0   8    25300.79    24938.41    995.91 o
  10   0   8    18037.33    19039.26    912.83 o
  12   0   8     7604.64     7590.03    612.59 o
  14   0   8     3519.25     3584.28    505.27 o
  16   0   8     6404.44     6829.81    711.36 o
 -21   1   8     1492.17     1647.31    304.93 o
 -19   1   8     1418.33      873.08    217.17 o
 -17   1   8     2455.31     2100.18    287.52 o
 -15   1   8     1376.93     1338.26    220.09 o
 -13   1   8     4744.74     4705.93    251.50 o
 -11   1   8     9604.67     9818.27    329.75 o
  -9   1   8    11339.40    11658.17    245.47 o
  -7   1   8    10297.21    10101.23    241.96 o
  -5   1   8    14144.16    14599.11    410.49 o
  -3   1   8     8925.69     9249.33    322.14 o
  -1   1   8    21020.78    21718.89    439.08 o
   1   1   8    11295.74    11347.83    277.94 o
   3   1   8     9846.91    10024.11    427.90 o
   5   1   8    22162.60    22865.65    875.75 o
   7   1   8    12648.71    12825.21    479.56 o
   9   1   8    11048.61    11883.75    644.86 o
  11   1   8    10374.92    10352.72    484.70 o
  13   1   8     3709.17     3700.66    352.99 o
  15   1   8      529.15      551.05    201.64 o
  17   1   8     2787.14     3540.62    403.93 o
 -20   2   8       54.10      135.73    138.50 o
 -18   2   8       44.31       17.19    111.10 o
 -16   2   8       68.59       19.23     91.02 o
 -14   2   8      400.06      386.24    100.53 o
 -12   2   8       18.05       -0.95     50.25 o
 -10   2   8     1220.83     1282.78    158.83 o
  -8   2   8      783.75      714.11    119.32 o
  -6   2   8     2247.38     2226.44    120.69 o
  -4   2   8      956.55      978.85    181.14 o
  -2   2   8      505.21      562.65     81.06 o
   0   2   8      167.94      280.49     71.17 o
   2   2   8        4.94       56.09     45.66 o
   4   2   8       98.87       80.26     51.91 o
   6   2   8      565.44      532.13    121.63 o
   8   2   8     1230.63     1230.65    187.17 o
  10   2   8      471.21      495.61    149.23 o
  12   2   8      771.93      564.36    224.46 o
  14   2   8      129.50      206.73    144.72 o
  16   2   8       49.12     -118.97    118.97 o
 -19   3   8      419.32      425.42    170.47 o
 -17   3   8     1078.49      689.26    183.92 o
 -15   3   8     2137.60     2274.92    309.12 o
 -13   3   8     2574.25     3220.38    425.48 o
 -11   3   8     3193.49     3059.86    221.77 o
  -9   3   8     5371.55     5494.91    227.13 o
  -7   3   8       34.96       64.62     44.94 o
  -5   3   8     5084.27     5050.57    217.50 o
  -3   3   8    12015.60    13081.79    262.58 o
  -1   3   8     5337.72     5272.96    246.07 o
   1   3   8    17615.00    17567.06    493.75 o
   3   3   8     7659.78     8022.52    284.31 o
   5   3   8     9289.69     9305.96    280.48 o
   7   3   8     6189.99     6568.16    284.41 o
   9   3   8     5397.54     4947.00    577.65 o
  11   3   8     3549.42     3517.74    322.54 o
  13   3   8     2032.23     1883.76    272.07 o
  15   3   8     1932.47     1470.37    324.66 o
  17   3   8      887.68      547.42    212.34 o
 -20   4   8     3034.49     3133.76    620.44 o
 -18   4   8     1726.69     1386.84    258.07 o
 -16   4   8     3653.09     3416.60    284.24 o
 -14   4   8     7051.05     7079.87    337.55 o
 -12   4   8     6019.23     5820.07    404.19 o
 -10   4   8     7697.48     8003.47    289.84 o
  -8   4   8    13394.34    13249.88    358.99 o
  -6   4   8    15516.77    16151.63    384.59 o
  -4   4   8    24655.91    24699.61    390.62 o
  -2   4   8    19556.32    18812.07    362.45 o
   0   4   8    28982.54    28934.16    989.49 o
   2   4   8    24126.73    24503.91    510.75 o
   4   4   8    27596.85    27917.99    508.19 o
   6   4   8     2581.58     2941.07    186.28 o
   8   4   8     9792.19     9380.70    377.02 o
  10   4   8    15830.49    16573.40    503.48 o
  12   4   8    11782.72    12099.64    450.76 o
  14   4   8     5629.88     5544.38    444.17 o
  16   4   8     5080.60     4178.48    500.09 o
 -19   5   8     1094.68      914.49    221.35 o
 -17   5   8     2801.43     2720.47    274.79 o
 -15   5   8     5697.94     5741.68    517.69 o
 -13   5   8     6582.83     6000.57    300.13 o
 -11   5   8     9672.52    10029.46    347.18 o
  -9   5   8    13851.30    14252.04    565.32 o
  -7   5   8    11478.96    12123.61    342.14 o
  -5   5   8    10213.18    10200.78    294.69 o
  -3   5   8    12189.64    11665.90    306.26 o
  -1   5   8    36498.85    36487.67    579.06 o
   1   5   8    11046.40    10737.88    317.97 o
   3   5   8    27483.12    27388.42    564.73 o
   5   5   8     4870.78     4797.60    209.28 o
   7   5   8     2963.68     3095.99    337.24 o
   9   5   8    11099.25    11199.42    404.76 o
  11   5   8     3553.28     3417.64    269.19 o
  13   5   8     7421.87     8339.35    389.58 o
  15   5   8     4813.91     4727.51    346.75 o
 -18   6   8       24.05       67.88    103.86 o
 -16   6   8      748.83      466.51    136.09 o
 -14   6   8     3886.58     3932.82    287.30 o
 -12   6   8     4059.58     3725.17    250.66 o
 -10   6   8     1921.70     1751.82    174.63 o
  -8   6   8       28.40       79.73     59.41 o
  -6   6   8     1431.33     1198.82    172.15 o
  -4   6   8     4581.46     4371.87    270.10 o
  -2   6   8     6404.89     6340.94    200.96 o
   0   6   8     4528.58     4691.21    188.16 o
   2   6   8     8866.72     8695.76    295.97 o
   4   6   8      883.52      809.18    174.42 o
   6   6   8      257.38      143.95     84.23 o
   8   6   8    10534.34    10598.06    389.46 o
  10   6   8     1241.08     1251.81    173.21 o
  12   6   8      129.08      130.51    101.58 o
  14   6   8      207.84      252.89    122.62 o
  16   6   8     1226.07      859.91    189.12 o
 -19   7   8      153.15       35.42    115.07 o
 -17   7   8      311.92      125.54    135.07 o
 -15   7   8      514.91      325.95    120.48 o
 -13   7   8       69.19        9.27     69.04 o
 -11   7   8      199.90      139.00     83.86 o
  -9   7   8     3881.67     3811.01    254.84 o
  -7   7   8     1566.23     1579.24    240.33 o
  -5   7   8     1378.76     1591.16    204.86 o
  -3   7   8       52.42        5.09     48.39 o
  -1   7   8      472.58      566.02    114.02 o
   1   7   8       50.66       -0.29     42.88 o
   3   7   8       55.27       26.75     45.63 o
   5   7   8     7616.31     7859.87    278.28 o
   7   7   8     1561.15     1413.03    149.15 o
   9   7   8      154.23       90.75     80.40 o
  11   7   8      111.10       33.54     81.47 o
  13   7   8      526.97      428.04    137.18 o
  15   7   8      466.51      334.68    216.20 o
 -18   8   8      739.99      836.93    193.91 o
 -16   8   8     1470.86     1474.87    220.39 o
 -14   8   8     2456.05     2628.71    215.63 o
 -12   8   8     1512.28     2054.32    209.73 o
 -10   8   8     5496.00     5753.08    370.52 o
  -8   8   8    10400.87     9927.42    449.36 o
  -6   8   8     8213.30     7772.48    389.75 o
  -4   8   8     7008.36     6506.30    409.78 o
  -2   8   8    14727.70    15029.52    419.43 o
   0   8   8    10432.20    10594.01    355.85 o
   2   8   8      105.53      166.68     59.35 o
   4   8   8    12820.76    13222.16    354.89 o
   6   8   8    13579.40    14325.70    348.19 o
   8   8   8     4874.41     4623.93    256.05 o
  10   8   8     1015.41     1020.62    169.94 o
  12   8   8     4927.98     4966.48    430.92 o
  14   8   8     1274.35     1034.57    194.30 o
 -17   9   8     4313.57     3851.02    460.98 o
 -15   9   8     3573.41     2898.95    317.19 o
 -13   9   8     1729.28     2229.83    294.27 o
 -11   9   8     4076.08     4025.82    358.08 o
  -9   9   8    12106.18    11572.85    886.80 o
  -7   9   8    12859.19    12093.94    850.78 o
  -5   9   8    11409.99    11287.28    481.92 o
  -3   9   8    15314.43    15643.04    892.34 o
  -1   9   8    16011.17    15257.38    440.49 o
   1   9   8      137.54       15.19     68.79 o
   3   9   8    14451.43    14372.87    372.01 o
   5   9   8    17139.19    17395.37    576.28 o
   7   9   8     9178.61     9140.69    287.91 o
   9   9   8     5381.74     5697.44    276.28 o
  11   9   8     3924.51     4228.65    319.55 o
  13   9   8     9272.55     9648.83    559.80 o
 -16  10   8     1989.55     1541.75    293.84 o
 -14  10   8     1078.38      827.14    167.21 o
 -12  10   8     1924.47     1918.88    281.48 o
 -10  10   8     5145.65     5051.55    395.20 o
  -8  10   8     9240.66     9030.44    938.15 o
  -6  10   8     6288.26     6438.14    453.74 o
  -4  10   8     1134.84     1122.96    271.89 o
  -2  10   8     3822.68     3851.19    249.22 o
   0  10   8     2768.90     2529.08    213.82 o
   2  10   8     7966.95     8418.76    347.02 o
   4  10   8    14999.92    14821.68    393.13 o
   6  10   8     4971.23     4930.82    229.20 o
   8  10   8     6362.66     6268.85    260.01 o
  10  10   8     1173.37      881.75    146.42 o
  12  10   8     4463.95     4259.16    417.61 o
 -15  11   8        0.97      -25.66    113.43 o
 -13  11   8        2.51      165.55    139.66 o
 -11  11   8       20.32       84.40    125.51 o
  -9  11   8      469.28      130.79    110.09 o
  -7  11   8      365.06      248.54    115.94 o
  -5  11   8      241.25      307.65    126.67 o
  -3  11   8     1245.13     1205.21    334.11 o
  -1  11   8      822.39      698.46    128.03 o
   1  11   8       32.92      -39.67     72.96 o
   3  11   8       83.07       58.92     86.11 o
   5  11   8     1887.83     1882.58    211.84 o
   7  11   8     2519.91     2313.22    181.66 o
   9  11   8      111.15       87.13     88.90 o
  11  11   8      108.17       80.39    131.49 o
 -14  12   8     1837.95     1750.85    244.39 o
 -12  12   8      689.41      594.16    200.10 o
 -10  12   8      921.87      561.38    346.95 o
  -8  12   8     2160.30     1907.34    454.10 o
  -6  12   8     1409.36     1768.55    258.91 o
  -4  12   8       38.96      -19.76     84.84 o
  -2  12   8     2195.54     2411.45    292.09 o
   0  12   8     5705.05     5098.61    310.99 o
   2  12   8     1399.34     1303.07    182.89 o
   4  12   8     5163.34     5049.32    323.78 o
   6  12   8     1046.82      635.74    146.17 o
   8  12   8      846.77      716.54    148.02 o
  10  12   8      375.40      475.07    185.63 o
 -13  13   8     4474.45     5866.38    505.48 o
 -11  13   8     1696.78     1579.10    473.00 o
  -9  13   8     2643.89     2286.97    319.17 o
  -7  13   8     3188.62     2610.77    322.47 o
  -5  13   8     3316.16     3034.38    369.41 o
  -3  13   8     7131.85     6691.46    420.82 o
  -1  13   8    12695.13    11615.39    758.79 o
   1  13   8     5594.93     6030.48    342.48 o
   3  13   8     8761.92     8174.17    384.95 o
   5  13   8     5799.59     5298.77    346.05 o
   7  13   8     5856.94     5083.16    446.86 o
   9  13   8     4679.76     6190.48    750.23 o
 -12  14   8     3028.28     3163.74    407.69 o
 -10  14   8     1500.04     1733.64    436.98 o
  -8  14   8     6297.45     5345.59   1047.61 o
  -6  14   8     6711.32     6930.01    697.46 o
  -4  14   8     3469.37     3207.50    676.60 o
  -2  14   8     7752.13     6947.73    477.81 o
   0  14   8     6203.47     6778.64    366.73 o
   2  14   8     3900.51     4345.20    327.33 o
   4  14   8     6781.67     7255.68    386.82 o
   6  14   8     5728.76     5994.17   1298.29 o
   8  14   8     3892.34     5062.63    717.07 o
  -9  15   8      500.80      189.05    156.13 o
  -7  15   8     2333.19     1846.83    304.20 o
  -5  15   8     1531.94     2095.34    310.94 o
  -3  15   8     2371.23     2280.91    320.84 o
  -1  15   8     1887.09     1621.91    299.88 o
   1  15   8      803.83      568.83    154.37 o
   3  15   8     1398.26     1258.39    201.28 o
   5  15   8     2499.29     2719.90    480.84 o
  -6  16   8       95.89      -42.31    139.21 o
  -4  16   8      877.33      536.29    194.08 o
  -2  16   8      226.90       23.61    144.56 o
   0  16   8      143.42        2.52    125.87 o
   2  16   8        3.61      -11.63    164.62 o
 -19   1   9      279.57      367.29    174.68 o
 -17   1   9     1652.37     1664.93    266.68 o
 -15   1   9     3774.18     3340.68    448.39 o
 -13   1   9     3273.42     3496.90    317.72 o
 -11   1   9     3973.63     3826.78    273.07 o
  -9   1   9     5358.43     5467.42    172.27 o
  -7   1   9     2513.33     2671.04    165.12 o
  -5   1   9     4672.53     4181.18    226.68 o
  -3   1   9    14161.52    14314.95    438.22 o
  -1   1   9     5460.64     5647.19    225.09 o
   1   1   9     8513.26     8817.10    257.87 o
   3   1   9     9386.97     9127.88    313.29 o
   5   1   9     7813.02     8030.18    371.25 o
   7   1   9    14591.21    13796.60    518.25 o
   9   1   9     6415.42     6983.58    720.64 o
  11   1   9     1364.28     1350.87    231.71 o
  13   1   9     3887.51     3598.60    846.33 o
  15   1   9     3105.48     3114.15    370.05 o
 -20   2   9     2003.56     1793.97    312.72 o
 -18   2   9     3191.10     2846.93    349.05 o
 -16   2   9     3587.51     4308.01    391.05 o
 -14   2   9     3397.98     3569.11    259.32 o
 -12   2   9    10657.57    10719.43    372.76 o
 -10   2   9    11847.20    12071.65    372.68 o
  -8   2   9     7458.42     7604.14    266.48 o
  -6   2   9     9491.15    10359.22    321.41 o
  -4   2   9    21329.06    20872.35    910.51 o
  -2   2   9    16946.90    16488.92    389.32 o
   0   2   9    14784.23    14409.45    455.62 o
   2   2   9     6884.13     7188.62    275.47 o
   4   2   9    16067.34    16099.81    436.92 o
   6   2   9    15391.63    14798.81    527.45 o
   8   2   9    23031.25    22767.92   1228.57 o
  10   2   9     9651.30    10039.47    480.93 o
  12   2   9     9695.95     9507.09    499.63 o
  14   2   9     7295.57     7337.91    727.05 o
  16   2   9     3044.45     3759.30    640.94 o
 -19   3   9     1467.35     1667.92    291.03 o
 -17   3   9     2301.19     2443.35    464.62 o
 -15   3   9     3261.73     3294.41    432.08 o
 -13   3   9     3846.63     3903.43    263.24 o
 -11   3   9     7544.17     7295.41    498.54 o
  -9   3   9     8061.48     8459.42    292.95 o
  -7   3   9     3216.74     3545.40    267.10 o
  -5   3   9    15795.86    15851.07    283.25 o
  -3   3   9    15052.24    14818.07    357.23 o
  -1   3   9    18972.86    19012.50    522.24 o
   1   3   9    16958.48    17568.56    522.00 o
   3   3   9     6885.56     6533.02    269.82 o
   5   3   9     5785.31     5857.51    269.18 o
   7   3   9     5673.29     6003.53    347.31 o
   9   3   9    13837.93    12762.27    910.51 o
  11   3   9     3326.80     3119.23    328.40 o
  13   3   9     4919.10     5077.58    591.56 o
  15   3   9     2476.98     2498.87    652.35 o
 -20   4   9       41.26      140.12    161.60 o
 -18   4   9      292.74      337.15    157.82 o
 -16   4   9      665.59      480.94    136.40 o
 -14   4   9      436.85      276.27    102.40 o
 -12   4   9      277.95      292.79     95.52 o
 -10   4   9     2897.15     2812.16    321.08 o
  -8   4   9     1667.55     1844.20    160.76 o
  -6   4   9      728.21      635.38     97.04 o
  -4   4   9     6118.82     5921.30    224.81 o
  -2   4   9     4961.36     4953.36    296.49 o
   0   4   9     7044.20     7368.66    322.54 o
   2   4   9      223.38      157.79     83.79 o
   4   4   9     3954.31     3889.12    239.53 o
   6   4   9     4311.05     4107.75    224.46 o
   8   4   9      269.57      210.95     86.70 o
  10   4   9       72.84       65.65    100.58 o
  12   4   9       12.28       99.07    122.12 o
  14   4   9      615.52      907.63    231.06 o
  16   4   9      100.82      147.26    251.74 o
 -19   5   9      817.89     1017.62    241.07 o
 -17   5   9      194.58      105.96    110.14 o
 -15   5   9      133.37      188.93    120.70 o
 -13   5   9      619.30      475.74    136.76 o
 -11   5   9       24.95      120.93     77.10 o
  -9   5   9      819.46      763.36    113.53 o
  -7   5   9     3388.80     3414.71    198.25 o
  -5   5   9      861.82      804.42    228.92 o
  -3   5   9      723.68      765.01    153.33 o
  -1   5   9       79.11        8.23     65.43 o
   1   5   9     4015.50     3978.56    209.00 o
   3   5   9    11609.12    11738.51    370.75 o
   5   5   9      218.73      277.62     76.61 o
   7   5   9      332.47      204.37     89.43 o
   9   5   9      579.51      386.62    217.95 o
  11   5   9     2259.87     2009.20    320.82 o
  13   5   9     1302.34     1089.02    185.10 o
  15   5   9      598.51      343.00    177.02 o
 -18   6   9     1920.18     1509.39    222.50 o
 -16   6   9     1899.35     1989.34    241.89 o
 -14   6   9     1757.39     1904.95    219.31 o
 -12   6   9     3706.08     4194.33    256.19 o
 -10   6   9     8349.64     8314.48    320.35 o
  -8   6   9    12187.84    12950.88    647.00 o
  -6   6   9     8920.71     9013.54    455.17 o
  -4   6   9    16074.81    16333.71    550.86 o
  -2   6   9     5607.69     5446.82    248.32 o
   0   6   9    14664.49    14836.17    490.22 o
   2   6   9    15563.20    14803.07    413.57 o
   4   6   9    15235.92    15398.70    395.20 o
   6   6   9     6166.36     6243.63    266.87 o
   8   6   9     8378.08     8922.05    375.99 o
  10   6   9     3595.72     3445.82    281.07 o
  12   6   9     2349.54     2723.99    272.87 o
  14   6   9     3763.74     3451.55    315.28 o
 -17   7   9     1965.13     1951.74    253.37 o
 -15   7   9     3798.92     3656.67    303.79 o
 -13   7   9     7301.72     7205.21    294.25 o
 -11   7   9     8499.88     9083.67    446.16 o
  -9   7   9    10175.95    11374.87    487.34 o
  -7   7   9     8374.80     8463.25    569.45 o
  -5   7   9    22442.37    21826.17    662.80 o
  -3   7   9    12838.99    12391.76    382.36 o
  -1   7   9    18263.59    18309.75    480.65 o
   1   7   9    11038.82    11033.01    309.45 o
   3   7   9    12289.82    12698.32    347.80 o
   5   7   9    19293.83    20290.15    473.89 o
   7   7   9     4082.57     4180.72    280.15 o
   9   7   9    18045.84    17543.70    543.28 o
  11   7   9     4513.96     4616.67    330.63 o
  13   7   9     3868.27     3738.39    405.15 o
 -18   8   9     1132.59      955.10    195.60 o
 -16   8   9     1985.10     2200.57    361.19 o
 -14   8   9     2629.50     2917.42    352.48 o
 -12   8   9     1870.65     1928.15    264.91 o
 -10   8   9     4205.14     3930.46    810.14 o
  -8   8   9     3421.03     3312.29    306.36 o
  -6   8   9     3380.46     3168.36    290.77 o
  -4   8   9     6776.79     6816.52    373.86 o
  -2   8   9     8506.44     8463.04    325.17 o
   0   8   9     8521.13     8620.94    336.38 o
   2   8   9      980.91      949.07    118.01 o
   4   8   9    11216.42    11601.08    343.49 o
   6   8   9     1728.17     1717.43    149.71 o
   8   8   9     2075.24     2069.03    191.67 o
  10   8   9     6323.38     6403.39    376.51 o
  12   8   9     1751.75     1477.62    213.77 o
  14   8   9     2409.56     2282.63    272.34 o
 -17   9   9        9.71       16.96    147.10 o
 -15   9   9        6.87       -1.04    139.29 o
 -13   9   9      206.13       20.86    113.97 o
 -11   9   9       30.88       15.16     96.62 o
  -9   9   9       58.24      -86.47     86.47 o
  -7   9   9        1.59       -9.46     98.77 o
  -5   9   9      339.95      236.27    116.81 o
  -3   9   9      438.30      382.67     98.59 o
  -1   9   9       73.96       62.47     69.75 o
   1   9   9      558.57      652.14    152.89 o
   3   9   9        5.54       -1.63     57.90 o
   5   9   9       55.81       25.29     64.06 o
   7   9   9       26.66       17.00     71.11 o
   9   9   9       81.41      111.96     91.77 o
  11   9   9      131.65      -46.36     88.84 o
  13   9   9       14.44      -51.33    110.01 o
 -16  10   9     1252.50     1227.82    272.23 o
 -14  10   9     1159.68     1027.81    185.07 o
 -12  10   9     2922.98     3823.12    385.51 o
 -10  10   9     2527.11     3314.45    368.34 o
  -8  10   9     1341.77     1701.41    255.70 o
  -6  10   9     8808.71     7706.86    426.43 o
  -4  10   9    15708.75    16145.45   1789.82 o
  -2  10   9       69.46      -61.66     61.66 o
   0  10   9     9589.23    10436.48    394.93 o
   2  10   9    13524.97    12994.27    449.59 o
   4  10   9     3888.84     3946.04    284.50 o
   6  10   9      842.24     1030.18    137.36 o
   8  10   9     4150.91     3931.14    235.75 o
  10  10   9     2355.15     2321.73    221.22 o
  12  10   9     1346.09     1344.51    262.71 o
 -15  11   9     2201.17     2129.58    339.27 o
 -13  11   9     2661.41     3119.17    372.27 o
 -11  11   9     5166.08     4550.79    420.56 o
  -9  11   9     6246.99     6206.72    455.16 o
  -7  11   9     8273.30     8840.81    512.93 o
  -5  11   9    15771.05    14728.15    977.19 o
  -3  11   9      660.46      812.48    205.56 o
  -1  11   9     3324.10     3466.97    287.69 o
   1  11   9    17656.73    17465.82    647.20 o
   3  11   9    10868.03    11030.65    487.64 o
   5  11   9     7715.17     7195.19    361.61 o
   7  11   9     3549.89     3471.10    221.45 o
   9  11   9     9184.21     9309.71    327.62 o
  11  11   9     2813.05     2792.10    363.43 o
 -14  12   9     1697.01     1134.12    263.48 o
 -12  12   9     3741.23     3741.70    818.87 o
 -10  12   9     5413.74     5591.83    461.51 o
  -8  12   9     1100.57     1221.30    500.27 o
  -6  12   9     3725.89     3462.47    361.83 o
  -4  12   9     3828.86     4252.44    654.85 o
  -2  12   9     1755.49     2136.69    287.17 o
   0  12   9     6898.98     6528.16    372.23 o
   2  12   9     5398.09     6109.36    349.75 o
   4  12   9     5631.43     5978.08    362.34 o
   6  12   9     1648.14     1494.87    186.15 o
   8  12   9     5875.87     6228.95    468.29 o
  10  12   9     3595.54     3642.15    402.58 o
 -11  13   9      200.72        8.76    128.42 o
  -9  13   9       10.79      -33.89    111.87 o
  -7  13   9     1188.50     1451.06    293.82 o
  -5  13   9     3095.20     2637.27    324.82 o
  -3  13   9       77.87       -0.76    162.42 o
  -1  13   9       92.06      248.06    130.48 o
   1  13   9     2149.72     1621.78    216.03 o
   3  13   9     1457.70     1013.17    190.24 o
   5  13   9        8.62       -8.21    102.66 o
   7  13   9      767.15      976.79    202.21 o
 -10  14   9     1093.21     1130.49    629.17 o
  -8  14   9      422.47      393.97    181.88 o
  -6  14   9       93.04      144.55    127.12 o
  -4  14   9      700.55      751.33    203.71 o
  -2  14   9      281.83      291.72    174.19 o
   0  14   9     1218.39     1079.00    409.52 o
   2  14   9       12.72      -45.99     97.80 o
   4  14   9      960.10     1112.17    292.90 o
   6  14   9      499.66      554.93    221.29 o
  -7  15   9     2777.83     2899.54    380.72 o
  -5  15   9     6894.14     7650.59    544.64 o
  -3  15   9     4580.33     4706.83    449.37 o
  -1  15   9     3603.26     3038.91    368.17 o
   1  15   9     2081.50     1812.13    292.77 o
   3  15   9     2519.64     2244.69    267.92 o
  -2  16   9     3805.87     4632.72    456.92 o
 -20   0  10     1418.64     1670.55    439.30 o
 -18   0  10     1439.66     1417.74    355.86 o
 -16   0  10     3445.59     3940.50    545.20 o
 -14   0  10     7001.53     7094.39    584.78 o
 -12   0  10     6413.65     6100.26    514.89 o
 -10   0  10     4999.57     5719.22    304.46 o
  -8   0  10     6171.69     6338.52    432.76 o
  -6   0  10    21728.03    21910.74    816.91 o
  -4   0  10    21362.51    21276.40    810.14 o
  -2   0  10     1475.93     1617.78    253.88 o
   0   0  10     5664.03     6044.31    315.63 o
   2   0  10     2520.88     2826.10    248.80 o
   4   0  10    18376.64    20774.34    892.86 o
   6   0  10    11691.10    11360.44    678.56 o
   8   0  10    15674.01    14293.97    795.87 o
  10   0  10    10740.63    11163.61    750.59 o
  12   0  10     1376.55     1207.72    322.34 o
  14   0  10     6050.56     7250.93    734.54 o
 -19   1  10     2112.69     1973.63    304.09 o
 -17   1  10     1150.35      941.26    211.81 o
 -15   1  10     2266.74     2085.65    275.26 o
 -13   1  10     5253.80     4914.47    354.74 o
 -11   1  10     2693.76     2813.92    213.25 o
  -9   1  10     2346.52     2363.43    187.55 o
  -7   1  10     7397.51     7871.88    237.20 o
  -5   1  10    21277.29    21708.00    574.09 o
  -3   1  10    15516.36    15553.49    513.64 o
  -1   1  10     4283.99     4351.16    218.34 o
   1   1  10     2798.88     3249.52    211.80 o
   3   1  10     3054.59     3062.82    214.36 o
   5   1  10    10151.45    10738.51    467.83 o
   7   1  10     4681.41     5300.81    350.01 o
   9   1  10     9512.73     8901.90    458.50 o
  11   1  10     3353.99     3374.72    350.04 o
  13   1  10     2956.71     2280.95    315.45 o
  15   1  10     1916.61     1688.25    304.04 o
 -18   2  10      131.67       93.41    247.46 o
 -16   2  10       23.40      -21.71     92.93 o
 -14   2  10      251.75      297.73    152.61 o
 -12   2  10      207.51       68.04    112.77 o
 -10   2  10        2.70        7.78     54.91 o
  -8   2  10      360.24      451.30     90.18 o
  -6   2  10     1944.54     1994.03    175.81 o
  -4   2  10     7416.87     7877.28    272.34 o
  -2   2  10      545.70      456.92     86.17 o
   0   2  10     1217.08      962.59    232.49 o
   2   2  10     6892.56     6686.59    279.67 o
   4   2  10        4.20       53.35     58.04 o
   6   2  10        7.45      -67.37     67.37 o
   8   2  10     1715.99     1501.75    222.38 o
  10   2  10     2096.64     1746.48    253.82 o
  12   2  10      150.14      128.55    119.25 o
  14   2  10        6.80     -145.48    207.17 o
 -19   3  10      365.19       49.70    137.51 o
 -17   3  10      524.68      399.27    153.90 o
 -15   3  10     1180.42      700.64    175.41 o
 -13   3  10     2657.87     2397.89    223.15 o
 -11   3  10     2333.36     2063.83    515.78 o
  -9   3  10     2207.50     1982.81    233.92 o
  -7   3  10     4081.70     4105.98    209.85 o
  -5   3  10      519.61      450.01     74.03 o
  -3   3  10      131.97       87.00     61.26 o
  -1   3  10    14454.06    14739.13    479.20 o
   1   3  10     5358.33     5692.47    307.14 o
   3   3  10       66.30       78.62     62.17 o
   5   3  10     1235.10     1284.97    160.92 o
   7   3  10      304.14      306.02    122.68 o
   9   3  10      820.80      991.85    193.51 o
  11   3  10     1041.06      946.99    209.34 o
  13   3  10     3071.99     2859.50    353.10 o
  15   3  10     1109.71     1123.75    256.98 o
 -18   4  10     1413.72     1117.72    240.28 o
 -16   4  10     2687.06     2462.23    314.99 o
 -14   4  10     6672.82     6387.99    323.95 o
 -12   4  10     7934.20     7819.24    337.00 o
 -10   4  10     5524.78     5675.55    421.58 o
  -8   4  10    11797.62    11944.35    363.86 o
  -6   4  10    10391.26    10580.07    528.98 o
  -4   4  10     4601.29     4778.13    382.07 o
  -2   4  10     8183.37     8901.31    399.72 o
   0   4  10    39970.48    39538.86    866.52 o
   2   4  10    15221.02    15920.46    531.57 o
   4   4  10    15744.23    16520.89    941.11 o
   6   4  10     9350.50     9584.23    451.24 o
   8   4  10     4728.47     4411.38    356.13 o
  10   4  10     6413.71     5636.62    585.14 o
  12   4  10     4024.81     4438.61    753.26 o
  14   4  10     6907.68     7322.14    527.15 o
 -19   5  10     1585.83     1417.47    270.71 o
 -17   5  10     2016.68     1330.64    204.87 o
 -15   5  10     3234.39     3303.24    450.13 o
 -13   5  10     6727.32     6672.19    386.27 o
 -11   5  10     3900.68     3825.00    248.83 o
  -9   5  10     7080.65     7329.16    293.04 o
  -7   5  10    12547.85    12482.55    484.48 o
  -5   5  10     8572.39     9242.26    414.65 o
  -3   5  10     7750.78     8073.31    391.16 o
  -1   5  10    19315.01    19484.54    563.52 o
   1   5  10    23515.17    22476.55    640.05 o
   3   5  10     6335.14     6489.99    297.67 o
   5   5  10    35460.86    33916.40    735.38 o
   7   5  10    12860.35    12427.39    530.84 o
   9   5  10     5398.07     5308.02    401.63 o
  11   5  10     4219.93     5396.05    745.06 o
  13   5  10     5267.90     5823.48    471.02 o
 -18   6  10      142.69      144.07    130.83 o
 -16   6  10      173.17      154.40    106.80 o
 -14   6  10     2360.35     2492.65    254.11 o
 -12   6  10     3127.17     2714.49    294.84 o
 -10   6  10      211.17      180.25    108.84 o
  -8   6  10     1532.69     1461.99    287.93 o
  -6   6  10     2877.59     3385.63    294.58 o
  -4   6  10     6072.58     5992.75    346.96 o
  -2   6  10     1966.30     1833.70    229.88 o
   0   6  10     8083.71     7388.13    356.33 o
   2   6  10     4411.60     4086.09    240.54 o
   4   6  10      367.54      274.77     84.11 o
   6   6  10     7569.27     7795.29    345.19 o
   8   6  10     1963.52     2301.12    260.25 o
  10   6  10      971.42     1091.70    175.36 o
  12   6  10     1062.59      988.58    184.74 o
  14   6  10     1348.13      960.01    249.87 o
 -17   7  10      405.62      473.21    155.33 o
 -15   7  10       36.93      -38.88    115.43 o
 -13   7  10      259.41      158.66    138.20 o
 -11   7  10      384.98      276.67    303.09 o
  -9   7  10     1156.72     1063.47    189.97 o
  -7   7  10      834.66      845.37    171.85 o
  -5   7  10      341.49      451.62    130.37 o
  -3   7  10      557.60      357.80    158.14 o
  -1   7  10     1166.82     1111.75    147.78 o
   1   7  10       12.87       53.56     54.43 o
   3   7  10      201.75      215.62     88.47 o
   5   7  10     1780.68     1612.67    166.62 o
   7   7  10      154.29      151.65    106.86 o
   9   7  10      936.38      737.39    236.08 o
  11   7  10      735.14      577.81    192.59 o
  13   7  10      343.79       65.11    122.12 o
 -16   8  10     1175.60      938.67    233.70 o
 -14   8  10     1535.98     1045.89    334.82 o
 -12   8  10     1802.04     1791.81    259.22 o
 -10   8  10     2939.04     3148.09    324.02 o
  -8   8  10     7927.90     8229.88    435.79 o
  -6   8  10     2189.68     2895.14    297.99 o
  -4   8  10    11301.45    11072.19    497.96 o
  -2   8  10    12973.12    12560.79    417.33 o
   0   8  10     7254.06     7281.96    431.91 o
   2   8  10     3705.25     4148.90    281.10 o
   4   8  10     6912.81     7141.16    284.40 o
   6   8  10     8382.27     8571.58    294.37 o
   8   8  10     3563.51     3742.67    297.62 o
  10   8  10     6390.87     6457.02    510.53 o
  12   8  10     2616.36     2476.25    280.04 o
 -15   9  10     2195.62     1913.60    694.07 o
 -13   9  10     3409.23     3592.88    374.60 o
 -11   9  10     3103.59     3261.09    345.21 o
  -9   9  10     8827.65     7782.55    444.49 o
  -7   9  10     7193.85     7989.75    631.49 o
  -5   9  10     6008.59     6663.65    616.16 o
  -3   9  10    11160.65    11614.96    520.53 o
  -1   9  10     8602.92     8065.74    347.84 o
   1   9  10    17232.20    17191.80    518.43 o
   3   9  10     5111.35     4843.57    310.88 o
   5   9  10    12220.16    12482.96    353.58 o
   7   9  10     5796.97     5668.98    303.39 o
   9   9  10     6918.45     7356.79    332.95 o
  11   9  10     7096.51     6755.59    345.92 o
 -14  10  10     1639.64     1722.03    239.89 o
 -12  10  10     1869.66     2414.09    407.56 o
 -10  10  10     2868.01     3376.77    364.16 o
  -8  10  10     6960.31     7163.27    908.37 o
  -6  10  10     5842.71     5676.39    735.43 o
  -4  10  10     5909.10     5852.30    403.24 o
  -2  10  10     1769.92     1856.51    201.77 o
   0  10  10     5276.62     5617.44    499.48 o
   2  10  10     2386.25     2738.62    360.35 o
   4  10  10     3270.22     3517.23    286.59 o
   6  10  10     5759.11     5268.54    353.17 o
   8  10  10     1649.02     1582.54    169.28 o
  10  10  10     4996.80     4769.61    326.53 o
 -13  11  10       90.45      108.45    143.18 o
 -11  11  10      674.64      209.83    198.43 o
  -9  11  10     1070.44      847.05    225.18 o
  -7  11  10       10.16       30.52     94.33 o
  -5  11  10      239.64      415.24    143.36 o
  -3  11  10      603.20      428.05    151.36 o
  -1  11  10      224.82      179.28     96.35 o
   1  11  10       81.03       85.22     88.86 o
   3  11  10        2.30      -18.32     85.77 o
   5  11  10        9.12      -46.29     83.68 o
   7  11  10      193.47      138.71    107.70 o
   9  11  10      236.92      291.94    122.06 o
 -12  12  10      776.41      938.30    236.88 o
 -10  12  10     1966.02     1732.00    294.29 o
  -8  12  10     5834.52     5282.91    450.64 o
  -6  12  10      191.84      210.40    120.51 o
  -4  12  10      929.02     1084.21    224.14 o
  -2  12  10     2121.92     2221.26    429.31 o
   0  12  10     3084.60     3163.30    280.93 o
   2  12  10     2176.75     2324.75    482.48 o
   4  12  10     1215.22      907.21    175.91 o
   6  12  10     2107.76     1936.87    206.75 o
   8  12  10      469.18      384.48    148.43 o
 -11  13  10     4163.36     4053.55    450.84 o
  -9  13  10    10089.95     9980.86    814.77 o
  -7  13  10     3468.24     3334.79    386.26 o
  -5  13  10     1946.21     1442.94    308.79 o
  -3  13  10     6677.51     6396.24    562.32 o
  -1  13  10     5003.87     4959.55    435.43 o
   1  13  10     8625.23     9072.89    487.07 o
   3  13  10     3140.60     2975.05    325.12 o
   5  13  10     6019.22     6577.15    797.47 o
   7  13  10     3696.32     3536.62    329.35 o
  -8  14  10     3887.30     4034.22    433.15 o
  -6  14  10     2467.32     2377.40    338.53 o
  -4  14  10     2974.33     3247.08    391.15 o
  -2  14  10     4632.73     4448.08    674.82 o
   0  14  10     8054.66     8737.72    627.03 o
   2  14  10     2638.81     2176.57    268.48 o
   4  14  10     4540.96     4452.16    363.21 o
  -5  15  10       58.54       15.69    138.68 o
  -3  15  10      330.50      136.35    183.09 o
  -1  15  10     2127.50     1747.94    298.92 o
   1  15  10     1149.08     1261.94    536.11 o
 -19   1  11      567.41      762.15    225.02 o
 -17   1  11     2067.99     1779.59    276.27 o
 -15   1  11     2419.86     1701.21    692.11 o
 -13   1  11     2150.29     2903.34    310.30 o
 -11   1  11     3311.86     3065.89    301.42 o
  -9   1  11     9988.88    10045.73    352.52 o
  -7   1  11     7005.39     7885.51    252.18 o
  -5   1  11    14269.40    14880.68    495.90 o
  -3   1  11    17774.12    18733.86    543.81 o
  -1   1  11       89.86       61.61     54.44 o
   1   1  11     2691.29     2665.21    206.08 o
   3   1  11     2548.33     3506.40    294.96 o
   5   1  11     7727.39     7631.31    399.10 o
   7   1  11     3145.78     3589.87    330.62 o
   9   1  11     2335.74     1867.08    263.82 o
  11   1  11     1755.31     1579.52    300.77 o
  13   1  11     1118.01     1494.27    283.37 o
 -18   2  11     2465.66     2003.52    500.81 o
 -16   2  11     4745.70     4114.75    393.86 o
 -14   2  11     5368.53     5249.08    415.63 o
 -12   2  11     4366.69     4092.62    272.07 o
 -10   2  11    10791.81    10757.55    377.34 o
  -8   2  11    15225.80    15554.62    423.99 o
  -6   2  11     2312.87     2562.60    161.48 o
  -4   2  11    24578.79    24975.87    537.90 o
  -2   2  11    21759.99    21619.24    505.25 o
   0   2  11    15745.80    15603.31    444.52 o
   2   2  11    10468.49    11025.92    529.92 o
   4   2  11    13230.95    12822.47    513.22 o
   6   2  11    15408.46    16437.71    608.99 o
   8   2  11     1856.25     2459.69    297.50 o
  10   2  11    10207.17    10687.31    900.53 o
  12   2  11     2672.31     2399.73    432.17 o
  14   2  11     3475.78     3352.04    405.43 o
 -17   3  11     2666.69     2650.99    502.23 o
 -15   3  11     3212.34     3069.22    340.64 o
 -13   3  11     1791.54     1919.08    206.56 o
 -11   3  11     3146.94     3110.27    309.85 o
  -9   3  11     8851.11     9586.43    340.35 o
  -7   3  11     5095.07     5178.38    281.08 o
  -5   3  11     3142.86     2930.29    265.13 o
  -3   3  11    11530.63    11889.39    440.97 o
  -1   3  11     4454.05     4402.60    285.39 o
   1   3  11    17164.63    17967.36    610.10 o
   3   3  11    12476.79    12976.06    426.64 o
   5   3  11    12258.92    12876.99    529.37 o
   7   3  11     5437.67     6131.09    399.73 o
   9   3  11     6746.35     6620.42   1042.62 o
  11   3  11     5814.67     5463.85    517.57 o
  13   3  11     2261.60     2915.17    371.77 o
 -18   4  11      325.41      341.66    176.52 o
 -16   4  11      875.92      974.89    220.80 o
 -14   4  11       26.96       31.46     83.73 o
 -12   4  11       19.43       -0.14     70.24 o
 -10   4  11      446.19      291.10    138.64 o
  -8   4  11     1832.48     1799.33    294.17 o
  -6   4  11       33.73       36.21     75.63 o
  -4   4  11     1029.21     1306.06    280.62 o
  -2   4  11     4909.67     4577.25    284.88 o
   0   4  11     1837.28     2172.59    454.28 o
   2   4  11       38.79       20.56     64.18 o
   4   4  11     4648.21     4658.94    291.48 o
   6   4  11     3662.76     3714.99    770.73 o
   8   4  11     1660.30     1450.27    241.07 o
  10   4  11      582.85      713.01    194.09 o
  12   4  11      784.76      568.24    201.19 o
 -17   5  11      141.38      144.31    134.32 o
 -15   5  11      245.22      219.14    109.11 o
 -13   5  11      967.08     1051.34    232.01 o
 -11   5  11     1904.94     1576.41    338.75 o
  -9   5  11     2114.31     2262.14    259.90 o
  -7   5  11      439.55      236.01    220.36 o
  -5   5  11     2250.80     2040.73    280.27 o
  -3   5  11     1169.39     1145.27    198.50 o
  -1   5  11       58.14      128.19     87.17 o
   1   5  11     8515.70     9022.67    607.07 o
   3   5  11      418.70      492.73    115.97 o
   5   5  11      310.95      275.08    106.93 o
   7   5  11      973.43      937.17    191.99 o
   9   5  11     1796.94     1527.92    369.77 o
  11   5  11     1210.76     1176.99    246.81 o
  13   5  11      641.44      609.22    225.35 o
 -16   6  11     1657.59     1318.46    399.01 o
 -14   6  11     1439.13     1644.98    463.19 o
 -12   6  11     3667.16     4135.19    519.17 o
 -10   6  11     3764.76     3663.43    322.42 o
  -8   6  11     4860.96     4958.94    357.77 o
  -6   6  11     4972.81     5488.00    475.13 o
  -4   6  11    12463.58    12829.66    525.36 o
  -2   6  11     4246.70     3900.73    331.43 o
   0   6  11     5349.54     5257.56    379.81 o
   2   6  11    13390.04    13237.72    512.30 o
   4   6  11     5032.50     5299.35    317.43 o
   6   6  11     8182.96     8435.81    377.12 o
   8   6  11     4715.43     4723.03    393.10 o
  10   6  11     8341.63     8265.43    491.53 o
  12   6  11     5365.12     5350.94    468.34 o
 -17   7  11     1906.41     2333.94    543.42 o
 -15   7  11     1929.32     1644.00    288.74 o
 -13   7  11     3313.23     2974.18    494.92 o
 -11   7  11     5675.23     5252.25    387.24 o
  -9   7  11     2382.77     2769.29    299.73 o
  -7   7  11     3382.48     3268.45    321.71 o
  -5   7  11     7752.38     8212.70    432.78 o
  -3   7  11    15624.69    15695.40    672.14 o
  -1   7  11     5034.44     4924.19    376.74 o
   1   7  11    12744.06    12894.61    551.36 o
   3   7  11    10402.72    10583.26    833.19 o
   5   7  11     8479.11     8959.91    352.91 o
   7   7  11     7744.57     7827.45    382.19 o
   9   7  11     7408.57     7641.41    396.52 o
  11   7  11     6600.00     6762.76    501.39 o
 -16   8  11     1484.17     1437.45    283.97 o
 -14   8  11      751.20      796.70    213.18 o
 -12   8  11     1902.11     2368.65    306.28 o
 -10   8  11     2867.43     2835.99    321.58 o
  -8   8  11     2950.09     3382.15    337.64 o
  -6   8  11     2275.15     2492.91    299.27 o
  -4   8  11     3413.97     3407.60    333.88 o
  -2   8  11     3256.82     2853.23    313.43 o
   0   8  11     2036.72     1795.24    203.19 o
   2   8  11     6415.80     6538.28    339.42 o
   4   8  11     1941.33     2145.69    175.83 o
   6   8  11     2016.16     2313.84    189.47 o
   8   8  11     3045.60     2919.81    281.04 o
  10   8  11     1693.40     1214.24    200.77 o
 -15   9  11       12.17      134.70    146.49 o
 -13   9  11       11.93      -33.87    201.82 o
 -11   9  11        8.30     -101.16    101.16 o
  -9   9  11       46.31       76.35    116.76 o
  -7   9  11      272.19      123.07    231.77 o
  -5   9  11      394.60       47.42    123.36 o
  -3   9  11        0.29      121.37    151.01 o
  -1   9  11       37.19      213.74     90.97 o
   1   9  11       89.80       20.33     89.68 o
   3   9  11        0.60       67.62     89.87 o
   5   9  11      190.61      231.17    111.93 o
   7   9  11      105.35       92.54     89.92 o
   9   9  11      232.28      116.25    108.04 o
 -14  10  11     1490.84     2023.56    480.30 o
 -12  10  11     2151.47     2156.63    341.95 o
 -10  10  11      763.59      649.07    198.12 o
  -8  10  11     2967.71     3353.10    499.20 o
  -6  10  11     2381.39     2235.96    421.65 o
  -4  10  11     1264.67     1571.34    613.84 o
  -2  10  11     3128.49     2555.76    312.52 o
   0  10  11     2502.41     2613.81    258.70 o
   2  10  11     5256.81     5313.93    344.48 o
   4  10  11     2004.18     1589.55    209.05 o
   6  10  11     2504.15     2520.97    315.85 o
   8  10  11     1828.78     1635.03    180.07 o
 -13  11  11     3527.00     3857.83    429.10 o
 -11  11  11     3416.42     4377.20    432.82 o
  -9  11  11     4445.08     5022.86    771.63 o
  -7  11  11     7918.61     7975.12    483.20 o
  -5  11  11     2710.93     2341.24    326.26 o
  -3  11  11     9706.04     9720.49    571.94 o
  -1  11  11     7164.15     6343.11    467.55 o
   1  11  11     7032.85     7563.74    389.49 o
   3  11  11     7359.38     7493.34    397.25 o
   5  11  11     3348.91     4029.59    290.19 o
   7  11  11     2074.41     2111.55    224.75 o
 -10  12  11     3442.40     2997.03    372.52 o
  -8  12  11     4092.03     4132.33    479.06 o
  -6  12  11     2176.44     2440.14    332.14 o
  -4  12  11     4757.66     4410.49    419.95 o
  -2  12  11     5120.84     5174.77    443.93 o
   0  12  11     4090.63     4752.99    435.88 o
   2  12  11     4865.24     4952.57    359.54 o
   4  12  11     3747.71     4192.52    343.79 o
   6  12  11     2825.89     2768.45    280.75 o
  -9  13  11      101.77      -10.18    141.23 o
  -7  13  11      231.77       -5.01    131.58 o
  -5  13  11      308.62       64.95    127.24 o
  -3  13  11      537.84      296.77    169.30 o
  -1  13  11      667.90      441.17    184.46 o
   1  13  11      600.36      429.30    170.10 o
   3  13  11      331.10      343.18    140.49 o
  -6  14  11     1233.99     1280.46    274.34 o
  -4  14  11      902.63      604.35    209.28 o
  -2  14  11      694.97      637.68    214.45 o
   0  14  11      239.15       16.67    152.56 o
 -18   0  12     2394.00     2741.70    520.24 o
 -16   0  12     1613.87     1275.82    355.50 o
 -14   0  12     3625.78     3171.72    483.87 o
 -12   0  12     7796.52     7199.22    595.12 o
 -10   0  12      294.76      266.00    150.47 o
  -8   0  12     9013.98     8077.05    633.10 o
  -6   0  12    49284.46    49867.91   1476.93 o
  -4   0  12    25808.54    25940.38   1010.17 o
  -2   0  12    11564.73    11275.82    564.81 o
   0   0  12    12287.14    13835.32    538.72 o
   2   0  12    24106.47    22826.78    999.48 o
   4   0  12     4208.16     4711.77    505.62 o
   6   0  12    18991.59    20089.72   1003.40 o
   8   0  12     6238.59     5312.59    584.78 o
  10   0  12     5506.61     4987.04    612.95 o
  12   0  12     8052.58     7373.23    753.08 o
 -17   1  12      994.90      836.84    426.82 o
 -15   1  12     1297.05     1011.37    314.68 o
 -13   1  12     5014.46     5134.75    406.02 o
 -11   1  12     2108.69     2016.81    256.90 o
  -9   1  12     1169.53     1536.79    260.05 o
  -7   1  12    15199.85    15776.37    443.27 o
  -5   1  12     4156.38     4704.11    302.42 o
  -3   1  12     6391.34     6874.92    361.60 o
  -1   1  12     7431.24     8048.68    368.19 o
   1   1  12    11296.81    11239.99    397.79 o
   3   1  12     5230.12     5852.46    355.49 o
   5   1  12     4446.15     4910.54    370.49 o
   7   1  12     7789.48     7560.17    436.56 o
   9   1  12     2810.94     3041.00    564.28 o
  11   1  12     4557.25     3766.76    402.73 o
 -18   2  12       79.37       83.52    148.04 o
 -16   2  12       16.55       88.08    114.72 o
 -14   2  12      573.25      283.83    166.88 o
 -12   2  12      498.48      237.10    121.24 o
 -10   2  12       77.59       66.95     71.36 o
  -8   2  12       69.88      170.54     78.59 o
  -6   2  12     1231.71     1305.92    494.92 o
  -4   2  12     1281.84     1129.50    211.99 o
  -2   2  12     1091.91      714.60    160.69 o
   0   2  12      786.69      449.11    104.66 o
   2   2  12       89.29       15.39     66.38 o
   4   2  12       84.88       48.16     80.68 o
   6   2  12        3.16      -66.43     89.13 o
   8   2  12      199.53      251.03    227.49 o
  10   2  12      221.65       -7.60    122.73 o
  12   2  12      422.78      277.90    171.89 o
 -17   3  12      346.22      286.46    198.97 o
 -15   3  12      344.28      152.48    119.92 o
 -13   3  12     1652.57     1198.82    279.20 o
 -11   3  12     3773.06     3921.46    274.61 o
  -9   3  12     4092.33     4143.54    315.66 o
  -7   3  12     3334.61     3766.58    307.76 o
  -5   3  12       84.71        5.02    150.83 o
  -3   3  12     6656.05     6863.13    350.70 o
  -1   3  12     2448.69     2322.69    243.84 o
   1   3  12     5694.40     5304.57    344.88 o
   3   3  12     9239.62     8645.03    365.08 o
   5   3  12     2739.06     2643.46    290.00 o
   7   3  12     4101.52     4776.97    467.82 o
   9   3  12     1330.95     1506.71    256.42 o
  11   3  12      813.10      928.46    283.12 o
 -16   4  12     1673.67     1694.82    273.99 o
 -14   4  12     1828.09     1191.94    277.95 o
 -12   4  12     7680.86     8065.56    566.95 o
 -10   4  12     5559.26     5044.45    518.46 o
  -8   4  12     8790.56     9064.30    439.72 o
  -6   4  12     5870.68     5909.88    357.34 o
  -4   4  12     3763.23     4059.85    334.81 o
  -2   4  12     8469.77     9971.58    671.78 o
   0   4  12     6427.53     6189.50    352.11 o
   2   4  12    17702.40    16847.23    679.30 o
   4   4  12     3855.50     5076.06    521.36 o
   6   4  12     9939.34    11402.65    539.93 o
   8   4  12     5765.42     5630.84    433.02 o
  10   4  12     2854.65     3283.24    943.32 o
  12   4  12     4129.59     3959.70    472.28 o
 -17   5  12     2059.29     1513.06    281.84 o
 -15   5  12     2325.75     2066.38    303.31 o
 -13   5  12     3113.82     2585.24    470.86 o
 -11   5  12     4343.18     3906.62    493.50 o
  -9   5  12     3533.87     3481.62    317.75 o
  -7   5  12     7540.95     7340.79    409.14 o
  -5   5  12     5912.90     6061.57    369.96 o
  -3   5  12     6781.60     7747.41    424.72 o
  -1   5  12     3450.65     4418.66    516.68 o
   1   5  12     7069.86     7461.64    397.33 o
   3   5  12     8377.96     8985.63    378.33 o
   5   5  12     8134.42     8343.12    380.24 o
   7   5  12     5879.28     5781.61    564.63 o
   9   5  12     2063.56     2400.98    318.88 o
  11   5  12     3905.53     3826.75    538.43 o
 -16   6  12      349.27      314.23    177.73 o
 -14   6  12     1411.75     1154.54    239.00 o
 -12   6  12     1881.06     1981.84    413.63 o
 -10   6  12     1086.29      873.01    321.63 o
  -8   6  12      545.09      428.28    142.93 o
  -6   6  12     2561.28     2452.43    289.71 o
  -4   6  12     1143.92      999.39    192.00 o
  -2   6  12       62.21       17.73    175.79 o
   0   6  12      613.72      409.98    149.35 o
   2   6  12     3173.30     3310.07    397.94 o
   4   6  12     4841.69     4661.53    661.78 o
   6   6  12     2320.86     2449.61    260.70 o
   8   6  12      832.91      672.15    185.77 o
  10   6  12      287.02      330.70    167.77 o
 -15   7  12      131.41      223.85    159.87 o
 -13   7  12      234.88      474.60    278.13 o
 -11   7  12       29.30       14.30    111.77 o
  -9   7  12       73.65      -49.35    100.01 o
  -7   7  12      323.16      119.49    127.45 o
  -5   7  12       84.80      156.87    123.67 o
  -3   7  12     1519.68     1865.97    267.27 o
  -1   7  12      291.39      459.71    159.75 o
   1   7  12       32.41     -100.02    100.02 o
   3   7  12        5.05       98.56    129.72 o
   5   7  12        4.82       14.79    100.38 o
   7   7  12      532.07      583.85    185.38 o
   9   7  12      996.70      916.01    232.44 o
 -14   8  12     1743.36     1544.47    292.68 o
 -12   8  12     3408.63     3984.35    581.93 o
 -10   8  12     2279.92     2771.77    330.17 o
  -8   8  12     2008.59     2263.71    295.49 o
  -6   8  12     2872.59     3734.78    365.47 o
  -4   8  12     2643.50     3166.37    463.19 o
  -2   8  12     6768.86     6351.00    428.86 o
   0   8  12     3625.38     3966.62    377.10 o
   2   8  12     3017.20     3294.05    353.25 o
   4   8  12      605.82      539.63    153.31 o
   6   8  12     3786.01     3574.26    384.83 o
   8   8  12     7812.44     8187.29    689.97 o
 -13   9  12     2090.82     1781.80    457.48 o
 -11   9  12     3537.67     3597.24    382.28 o
  -9   9  12     2974.56     2715.42    332.00 o
  -7   9  12     6695.04     6374.92    464.56 o
  -5   9  12     6891.10     7314.30    455.11 o
  -3   9  12     6607.38     6947.71    460.85 o
  -1   9  12    10315.08     9868.79    522.43 o
   1   9  12     8703.02     8914.83    783.93 o
   3   9  12     2141.85     2004.23    272.63 o
   5   9  12     4173.14     4034.88    351.57 o
   7   9  12     8780.35     9567.84    397.34 o
 -12  10  12     1193.96     1240.38    267.47 o
 -10  10  12     1245.42     1067.62    380.46 o
  -8  10  12     1960.30     2167.96    323.23 o
  -6  10  12     3488.99     4071.18    904.09 o
  -4  10  12     3796.62     3650.05    390.63 o
  -2  10  12     5106.09     4806.19    425.45 o
   0  10  12     7050.34     6235.69    364.69 o
   2  10  12     3513.98     3933.05    510.00 o
   4  10  12      869.26      737.53    251.11 o
   6  10  12     2757.54     2364.35    287.93 o
 -11  11  12        9.23      175.34    155.03 o
  -9  11  12       11.02       71.21    149.38 o
  -7  11  12      114.49      236.82    167.05 o
  -5  11  12      455.41      210.93    153.49 o
  -3  11  12      493.72      367.12    160.29 o
  -1  11  12       66.26      -51.38    124.57 o
   1  11  12      294.35      307.34    124.58 o
   3  11  12        6.78      -80.87    110.76 o
   5  11  12      134.58      114.21    120.12 o
  -8  12  12      722.47      480.91    356.57 o
  -6  12  12      702.74      641.01    235.16 o
  -4  12  12      638.77      591.96    213.59 o
  -2  12  12     1162.39      781.38    215.85 o
   0  12  12     1315.68     1236.94    390.45 o
   2  12  12     2039.36     1879.68    251.32 o
   4  12  12     1641.54     1306.66    281.74 o
  -5  13  12     2998.68     2640.43    538.43 o
  -3  13  12     4361.53     3985.51    430.21 o
  -1  13  12     4699.57     4289.62    445.25 o
   1  13  12     3919.16     4124.65    439.98 o
 -17   1  13      956.09      856.97    216.01 o
 -15   1  13     1579.47     1572.27    267.29 o
 -13   1  13      199.97      391.40    228.39 o
 -11   1  13      577.89      709.52    177.81 o
  -9   1  13      124.07       67.23     91.58 o
  -7   1  13     1909.51     2238.50    261.05 o
  -5   1  13     3238.81     3065.08    277.38 o
  -3   1  13     2826.21     2905.70    525.41 o
  -1   1  13     4832.09     5152.03    245.42 o
   1   1  13     1614.08     1677.27    192.70 o
   3   1  13     7236.76     7022.22    676.78 o
   5   1  13     3152.06     2699.06    369.95 o
   7   1  13     2515.41     2474.43    317.00 o
   9   1  13     1615.58     2018.53    293.22 o
  11   1  13     2062.77     2177.62    332.79 o
 -16   2  13     2967.94     3224.90    378.15 o
 -14   2  13      456.13      388.90    158.80 o
 -12   2  13     1453.15     1632.09    247.29 o
 -10   2  13    11368.23    12366.40    827.43 o
  -8   2  13     6734.83     7032.98    508.65 o
  -6   2  13     5829.59     5555.34    364.91 o
  -4   2  13     2475.03     2468.92    393.30 o
  -2   2  13    13389.58    13329.55    523.49 o
   0   2  13     5090.07     5498.16    293.45 o
   2   2  13    10480.76    10613.75    412.82 o
   4   2  13     9311.83     9109.31    474.15 o
   6   2  13     5933.38     7045.43    485.83 o
   8   2  13     5602.59     6012.99    459.20 o
  10   2  13     5329.76     5744.35    614.73 o
 -15   3  13     1684.36     1956.14    289.92 o
 -13   3  13     1356.46     1282.95    339.81 o
 -11   3  13     8114.53     8210.19    456.84 o
  -9   3  13     7667.89     8413.71    632.21 o
  -7   3  13     6911.27     7444.12    850.61 o
  -5   3  13     3921.35     4691.12    359.20 o
  -3   3  13     5517.04     5429.55    547.70 o
  -1   3  13     8807.98     9282.30    572.30 o
   1   3  13     7344.99     7411.71    416.35 o
   3   3  13     7610.91     7668.86    359.92 o
   5   3  13     4229.19     4366.39    445.90 o
   7   3  13     4794.09     4734.60    411.86 o
   9   3  13     3618.52     4661.59    432.70 o
 -16   4  13     1475.40     1270.83    358.00 o
 -14   4  13      365.18      215.37    195.05 o
 -12   4  13      345.98      438.98    158.31 o
 -10   4  13     1395.21     1307.20    321.99 o
  -8   4  13     1679.77     1793.71    404.18 o
  -6   4  13      311.50      378.73    163.31 o
  -4   4  13     1128.71      984.92    209.47 o
  -2   4  13     1114.00     1440.56    339.10 o
   0   4  13      915.01     1187.74    256.55 o
   2   4  13     2129.89     1881.35    205.93 o
   4   4  13      879.59      868.63    258.61 o
   6   4  13      225.05      160.58    125.25 o
   8   4  13      516.05      382.27    164.59 o
  10   4  13      706.12      792.83    302.55 o
 -15   5  13      581.79      477.45    269.57 o
 -13   5  13      265.59      173.31    137.87 o
 -11   5  13      565.80      705.30    259.94 o
  -9   5  13      147.75      333.57    149.21 o
  -7   5  13     1066.97     1145.01    450.00 o
  -5   5  13      237.86      202.07    125.01 o
  -3   5  13      914.81      843.57    197.58 o
  -1   5  13     4688.99     4107.02    528.09 o
   1   5  13      283.90      126.50     99.28 o
   3   5  13     1153.79      845.97    158.57 o
   5   5  13     1281.80     1086.88    182.40 o
   7   5  13      965.23      722.92    198.36 o
   9   5  13      478.75      497.27    196.56 o
 -14   6  13     4430.62     4105.91    415.34 o
 -12   6  13     2646.63     2531.67    467.82 o
 -10   6  13     2446.50     2759.90    314.37 o
  -8   6  13     3641.31     3087.25    334.96 o
  -6   6  13     7122.33     7564.47    448.29 o
  -4   6  13     5231.14     5877.95    649.50 o
  -2   6  13    10777.68    10791.78    534.58 o
   0   6  13     1921.34     1699.27    268.21 o
   2   6  13     3998.42     4288.97    399.55 o
   4   6  13     7555.80     7396.62    383.00 o
   6   6  13     4112.48     3976.98    379.58 o
   8   6  13     3086.67     3153.18    366.79 o
 -13   7  13     3529.94     4711.41    620.08 o
 -11   7  13     3115.05     3086.86    516.32 o
  -9   7  13     5622.38     5621.73    430.78 o
  -7   7  13     8349.41     8768.96    683.02 o
  -5   7  13     5000.98     5421.86    496.17 o
  -3   7  13     8489.28     8148.53    473.51 o
  -1   7  13     5691.39     6018.78    453.48 o
   1   7  13     3869.25     4256.05    408.99 o
   3   7  13     5928.04     6067.18    478.07 o
   5   7  13     5044.36     4995.76    355.87 o
   7   7  13     3530.12     2886.26    353.67 o
 -12   8  13      478.68      559.46    298.81 o
 -10   8  13     1035.91     1334.48    249.74 o
  -8   8  13     3503.53     4496.60    410.53 o
  -6   8  13      805.11      742.27    197.01 o
  -4   8  13     1635.13     1174.86    402.04 o
  -2   8  13     4950.06     5648.05    451.32 o
   0   8  13     1523.62     1398.48    246.08 o
   2   8  13     2578.73     2139.90    341.78 o
   4   8  13     3428.93     3960.88    444.00 o
   6   8  13     1958.38     1673.89    250.86 o
 -11   9  13      224.23      166.72    161.35 o
  -9   9  13        4.42      121.35    132.35 o
  -7   9  13        0.37      -61.13    124.38 o
  -5   9  13      431.75      362.06    172.39 o
  -3   9  13       27.72     -116.00    123.46 o
  -1   9  13       31.28       70.38    124.38 o
   1   9  13        4.75       11.28    113.81 o
   3   9  13      345.70      493.63    170.11 o
   5   9  13        9.91        6.89    129.77 o
 -10  10  13     1357.72     1302.73    270.22 o
  -8  10  13      971.23     1005.78    252.99 o
  -6  10  13     1478.98     1528.47    276.21 o
  -4  10  13     2002.07     2119.10    329.33 o
  -2  10  13     2864.44     2518.40    341.89 o
   0  10  13     1442.23     1598.95    430.92 o
   2  10  13     1368.51     1150.79    284.55 o
   4  10  13     1979.47     2198.58    275.61 o
  -9  11  13     2221.76     2441.31    358.86 o
  -7  11  13     3314.82     3560.60    783.93 o
  -5  11  13     4082.04     5089.33    473.04 o
  -3  11  13     6231.00     5885.31   1457.50 o
  -1  11  13     3879.07     4177.60    600.29 o
   1  11  13     4535.07     5079.19    475.34 o
   3  11  13     5722.66     6109.84    592.62 o
  -4  12  13     3999.50     5346.82    720.28 o
  -2  12  13     5174.23     4942.31   1222.87 o
   0  12  13     3142.02     3856.35    642.90 o
 -14   0  14     7328.26     5926.61    669.65 o
 -12   0  14     2767.63     3074.74    488.15 o
 -10   0  14     3315.34     3457.70    482.44 o
  -8   0  14     1267.88     1054.75    285.97 o
  -6   0  14     5255.03     4964.22    510.97 o
  -4   0  14     6574.08     7165.33    391.84 o
  -2   0  14     5768.76     6224.21    777.15 o
   0   0  14     7935.12     9480.94    663.58 o
   2   0  14     8607.73     8693.27    651.82 o
   4   0  14     5653.36     5259.46    585.14 o
   6   0  14     3776.30     3970.81    565.53 o
   8   0  14     4474.53     4685.02    620.44 o
 -15   1  14     1945.44     1832.31    465.33 o
 -13   1  14      494.02      452.77    149.22 o
 -11   1  14     1771.67     2160.36    294.89 o
  -9   1  14     4072.97     3689.47    493.14 o
  -7   1  14     1249.52      891.79    271.71 o
  -5   1  14     3734.49     3274.06    443.58 o
  -3   1  14     4598.20     4612.26    242.35 o
  -1   1  14     5791.62     5594.55    301.75 o
   1   1  14     4610.77     4298.70    293.91 o
   3   1  14     4900.62     5337.42    408.27 o
   5   1  14     1252.66     1351.91    242.43 o
   7   1  14     2798.30     2896.79    355.82 o
   9   1  14     2999.67     2892.81    375.04 o
 -14   2  14       20.43      -45.64    147.26 o
 -12   2  14       84.95       84.15    162.95 o
 -10   2  14      580.60      736.32    254.59 o
  -8   2  14      192.55      108.40    179.00 o
  -6   2  14        2.71      -94.71    101.74 o
  -4   2  14      279.28      163.31    172.58 o
  -2   2  14     2185.79     2245.27    216.04 o
   0   2  14      610.48      829.94    145.09 o
   2   2  14      163.66       71.21     85.10 o
   4   2  14        7.83       33.60    108.58 o
   6   2  14        3.52       44.51    111.95 o
   8   2  14       74.72       -8.01    151.19 o
 -15   3  14       46.03       95.21    181.85 o
 -13   3  14      242.28      150.12    190.41 o
 -11   3  14     1074.05     1007.68    303.09 o
  -9   3  14     1149.64     1260.84    318.06 o
  -7   3  14      687.22     1056.11    406.32 o
  -5   3  14     3146.18     3082.57    394.01 o
  -3   3  14      315.50      345.16    215.01 o
  -1   3  14      879.21      927.29    151.50 o
   1   3  14     1318.49     1433.31    263.59 o
   3   3  14     2427.29     2927.68    299.67 o
   5   3  14     1763.49     1696.51    271.00 o
   7   3  14     2158.56     2355.53    641.83 o
 -14   4  14     1678.53     1895.19    428.60 o
 -12   4  14     3656.70     4283.16    586.92 o
 -10   4  14     5336.94     5457.36    589.77 o
  -8   4  14     2927.23     3844.30    357.63 o
  -6   4  14     6959.94     7057.27    431.77 o
  -4   4  14     2949.32     3592.51    358.35 o
  -2   4  14     3041.34     3860.27    523.81 o
   0   4  14     6078.09     5967.46    443.58 o
   2   4  14     6385.13     6299.09    428.93 o
   4   4  14     5853.39     5450.90    466.40 o
   6   4  14     4960.68     4618.60    418.68 o
   8   4  14     4179.09     4599.71    485.65 o
 -13   5  14     2867.25     3032.50    363.20 o
 -11   5  14     4843.47     4220.76    566.60 o
  -9   5  14     3086.62     3199.77    341.64 o
  -7   5  14     6153.41     5784.26    430.12 o
  -5   5  14     8296.13     7820.22    817.80 o
  -3   5  14     3542.30     3894.98    379.04 o
  -1   5  14     3937.94     4353.05    569.09 o
   1   5  14     5810.68     5481.46    728.66 o
   3   5  14     7511.39     7258.60    382.98 o
   5   5  14     3661.29     3446.96    365.47 o
   7   5  14     4522.25     4526.51    663.76 o
 -12   6  14     1594.87     1233.03    386.53 o
 -10   6  14      656.02      230.70    217.15 o
  -8   6  14     1263.40     1530.74    259.92 o
  -6   6  14     5068.31     4637.08    573.01 o
  -4   6  14      821.38      801.68    207.68 o
  -2   6  14     1064.01     1059.86    232.61 o
   0   6  14     1867.15     1587.51    472.64 o
   2   6  14     2880.09     2742.60    337.24 o
   4   6  14     2268.07     2446.06    265.26 o
   6   6  14     1160.76      657.20    201.56 o
 -11   7  14        1.81       28.17    201.46 o
  -9   7  14      106.28       68.55    140.09 o
  -7   7  14        5.07       83.28    146.74 o
  -5   7  14      669.46      351.46    161.86 o
  -3   7  14     1054.47      741.65    209.48 o
  -1   7  14      228.47      103.83    279.55 o
   1   7  14      204.27       39.17    133.54 o
   3   7  14        4.41      183.43    129.67 o
   5   7  14      279.93      331.95    195.53 o
 -10   8  14     1997.42     2440.75    340.56 o
  -8   8  14     1962.19     2130.61    318.61 o
  -6   8  14     4275.05     5186.20    564.10 o
  -4   8  14     3923.48     4471.46    435.40 o
  -2   8  14     5192.81     5650.27    579.25 o
   0   8  14     3061.73     3709.93    477.81 o
   2   8  14     3860.85     4146.08    352.57 o
   4   8  14     1892.10     1633.84    243.52 o
  -9   9  14     2983.07     2941.46    378.01 o
  -7   9  14     3234.46     3995.23    430.47 o
  -5   9  14     4490.60     5184.24    662.87 o
  -3   9  14     6410.61     6496.98    539.85 o
  -1   9  14     6880.94     6769.45    522.63 o
   1   9  14     3179.64     3839.58    421.24 o
   3   9  14     3905.49     3813.07    346.91 o
  -8  10  14      818.12      980.49    260.37 o
  -6  10  14     2415.21     2425.94    589.95 o
  -4  10  14     2018.95     1713.84    322.28 o
  -2  10  14     3713.97     3644.73    423.64 o
   0  10  14     3352.28     3392.90    456.77 o
 -13   1  15     2549.16     2556.63    491.00 o
 -11   1  15      851.93      696.03    270.28 o
  -9   1  15     2192.44     2317.02    422.18 o
  -5   1  15     1962.71     1877.61    245.07 o
  -3   1  15     1492.12     1235.93    170.73 o
  -1   1  15     3977.49     3710.75    285.11 o
   1   1  15     2458.21     2662.97    369.95 o
   3   1  15     2804.79     2961.89    340.75 o
   5   1  15     3903.70     4058.21    508.65 o
   7   1  15     2617.58     2062.21    322.23 o
 -12   2  15     2601.91     3174.58    539.14 o
 -10   2  15     3821.95     3783.25    534.15 o
  -6   2  15     3876.98     3959.81    722.24 o
  -2   2  15     6180.14     6487.41    432.58 o
   0   2  15     8707.28     8801.16    399.10 o
   2   2  15     4752.30     4138.12    382.15 o
   4   2  15     3610.87     3124.58    363.35 o
   6   2  15     4682.71     5538.68    474.35 o
 -13   3  15     1907.63     1320.04    350.51 o
 -11   3  15     2393.46     2287.42    454.27 o
  -9   3  15     3853.75     3905.91    534.15 o
  -7   3  15     2856.75     3112.38    345.99 o
  -5   3  15     2380.93     2231.97    309.31 o
  -1   3  15     8125.97     7550.58    537.89 o
   1   3  15     3706.78     3996.23    302.34 o
   3   3  15     2530.58     2619.81    326.32 o
   5   3  15     1753.30     1855.63    292.60 o
 -12   4  15       33.08      -65.61    166.16 o
 -10   4  15      541.22      706.37    284.55 o
  -8   4  15      362.79      314.85    234.63 o
  -6   4  15      543.42      915.11    219.72 o
  -4   4  15      302.88      206.07    230.52 o
   0   4  15     1620.43     1402.57    246.31 o
   2   4  15      487.67      425.12    129.84 o
   4   4  15      124.19       86.38    128.39 o
   6   4  15      140.15      169.21    221.79 o
 -11   5  15      330.77      457.48    263.86 o
  -9   5  15      491.03      564.81    264.22 o
  -7   5  15      902.69      776.62    211.88 o
  -5   5  15      969.89     1274.33    253.06 o
  -3   5  15      869.44      753.22    308.26 o
  -1   5  15      506.12      378.46    158.47 o
   1   5  15       38.76      183.71    136.38 o
   3   5  15      738.14      770.63    213.28 o
   5   5  15     1328.56     1415.61    471.57 o
 -10   6  15     1788.34     1453.04    390.80 o
  -8   6  15     1891.75     1755.89    289.54 o
  -6   6  15     4697.99     6226.62    482.15 o
  -4   6  15     3481.23     3103.38    372.43 o
  -2   6  15     4190.90     4953.16    454.35 o
   0   6  15     5483.92     5286.15    376.52 o
   2   6  15     2881.58     2499.31    587.10 o
   4   6  15     4127.18     3854.77    416.13 o
  -9   7  15     2489.38     2749.07    766.28 o
  -7   7  15     3617.26     4367.51    901.42 o
  -5   7  15     5815.71     5545.72    480.80 o
  -3   7  15     2016.52     2543.43    349.18 o
  -1   7  15     5136.61     5698.37    650.21 o
   1   7  15     4646.85     4586.33    628.26 o
   3   7  15     4899.56     4752.90    508.78 o
  -8   8  15      598.09      938.15    251.52 o
  -6   8  15     1473.98     1493.83    352.12 o
  -4   8  15     2061.05     2054.08    329.65 o
  -2   8  15     1091.88      798.98    302.20 o
   0   8  15     1578.18     1783.72    319.45 o
  -5   9  15       16.39      323.41    274.56 o
  -3   9  15       36.81     -102.62    154.24 o
   0   0  16     2085.02     1507.24    358.71 o
   2   0  16     3176.42     3038.36    485.65 o
  -3   1  16     4520.01     4066.14    365.78 o
  -1   1  16     3821.00     3665.00    288.92 o
   1   1  16     2076.69     2287.84    306.33 o
   3   1  16     2790.69     2604.23    338.39 o
 -10   2  16       68.65       99.48    192.55 o
  -6   2  16        2.07     -172.16    255.31 o
  -4   2  16      632.84      341.02    152.79 o
  -2   2  16     1317.87     1613.89    260.87 o
   0   2  16      678.34      484.31    140.37 o
   2   2  16       81.47       63.78    112.43 o
  -7   3  16     1428.72     1438.78    389.38 o
  -5   3  16     1489.85      835.94    231.22 o
  -3   3  16      549.87      252.12    187.02 o
  -1   3  16      514.85      702.69    494.03 o
   1   3  16     1434.68      743.57    203.05 o
   3   3  16     1027.94      772.66    209.70 o
  -8   4  16     3541.13     3928.02    562.32 o
  -6   4  16     3115.75     3337.18    378.29 o
  -4   4  16     7309.68     6611.41    499.20 o
  -2   4  16     4227.78     3059.57    346.17 o
   0   4  16     3234.89     2738.04    339.00 o
   2   4  16     5065.61     5290.89    468.58 o
  -7   5  16     1451.84     1118.61    255.26 o
  -5   5  16     3295.23     2646.27    355.59 o
  -3   5  16     4718.01     4858.25    459.12 o
  -1   5  16     3237.80     3050.65    293.91 o
   1   5  16     3209.46     2170.11    467.47 o
  -6   6  16      350.36      318.63    181.55 o
  -4   6  16      708.16      742.34    229.60 o
  -2   6  16      488.83      854.25    327.87 o
   0   6  16      201.68      105.50    206.10 o
  -3   1  17     1132.31      621.13    189.63 o
  -4   2  17     2117.92     1524.88    248.16 o
 
